# Supplementary material for: Integrated Methylome and Transcriptome Analysis Widen the Knowledge of Cytoplasmic Male Sterility in Cotton (Gossypium barbadense L.)
Source: Front Plant Sci. 2022 Apr 27;13:770098. doi: 10.3389/fpls.2022.770098 (PMC9093596; doi:10.3389/fpls.2022.770098)
Supplement: Supplementary file 1 [file Table_1.XLSX]

## Sheet: Sheet1
Table 1 The DMR nuber in the comparison between 07-113A and 07-113B.
	CG	CHG	CHH
#Chr	DMR number	DMR number	DMR number
fakechr1	295	290	4
fakechr2	427	380	1
fakechr3	390	319	1
fakechr4	297	282	0
fakechr5	350	298	0
fakechr6	452	344	3
fakechr7	401	349	2
fakechr8	422	358	0
fakechr9	343	272	2
fakechr10	368	351	5
fakechr11	460	364	1
fakechr12	415	296	2
fakechr13	352	344	3
fakechr14	380	308	3
fakechr15	321	260	1
fakechr16	394	331	2
fakechr17	395	317	0
fakechr18	386	329	0
fakechr19	385	324	2
fakechr20	360	337	1
fakechr21	389	310	0
fakechr22	410	356	1
fakechr23	423	325	0
fakechr24	487	362	1
fakechr25	446	359	0
fakechr26	474	372	3
fakechr27	545	385	3
fakechr28	638	406	0
Total	11405	9328	41
