# Supplementary material for: Integrated Methylome and Transcriptome Analysis Widen the Knowledge of Cytoplasmic Male Sterility in Cotton (Gossypium barbadense L.)
Source: Front Plant Sci. 2022 Apr 27;13:770098. doi: 10.3389/fpls.2022.770098 (PMC9093596; doi:10.3389/fpls.2022.770098)
Supplement: Supplementary file 2 [file Table_2.XLSX]

## Sheet: Sheet1
Supplementary Table S2 The number of DMRs associated with genes and DMRs associated with promoters.
	GeneID	DMR region	log2Ratio(07-113A/07-113B)	GeneID	DMR region	log2Ratio(07-113A/07-113B)
	GOBAR_AA00181	gene body	20	GOBAR_AA05851	promoter	20
	GOBAR_AA00253	gene body	20	GOBAR_AA07595	promoter	20
	GOBAR_AA01946	gene body	20	GOBAR_AA08534	promoter	20
	GOBAR_AA03153	gene body	20	GOBAR_AA08691	promoter	20
	GOBAR_AA03907	gene body	20	GOBAR_AA13420	promoter	20
	GOBAR_AA05310	gene body	20	GOBAR_AA13698	promoter	20
	GOBAR_AA05851	gene body	20	GOBAR_AA13858	promoter	20
	GOBAR_AA07595	gene body	20	GOBAR_AA14073	promoter	20
	GOBAR_AA08533	gene body	20	GOBAR_AA16525	promoter	20
	GOBAR_AA08991	gene body	20	GOBAR_AA18266	promoter	20
	GOBAR_AA10999	gene body	20	GOBAR_AA20543	promoter	20
	GOBAR_AA11490	gene body	20	GOBAR_AA23007	promoter	20
	GOBAR_AA12441	gene body	20	GOBAR_AA26278	promoter	20
	GOBAR_AA12643	gene body	20	GOBAR_AA31217	promoter	20
	GOBAR_AA13294	gene body	20	GOBAR_AA32503	promoter	20
	GOBAR_AA13858	gene body	20	GOBAR_AA33936	promoter	20
	GOBAR_AA16685	gene body	20	GOBAR_AA34321	promoter	20
	GOBAR_AA18421	gene body	20	GOBAR_AA34515	promoter	20
	GOBAR_AA20804	gene body	20	GOBAR_AA36515	promoter	20
	GOBAR_AA21191	gene body	20	GOBAR_AA36860	promoter	20
	GOBAR_AA23007	gene body	20	GOBAR_AA37377	promoter	20
	GOBAR_AA26005	gene body	20	GOBAR_AA37620	promoter	20
	GOBAR_AA26278	gene body	20	GOBAR_AA38762	promoter	20
	GOBAR_AA26484	gene body	20	GOBAR_AA39838	promoter	20
	GOBAR_AA27652	gene body	20	GOBAR_AA00663	promoter	20
	GOBAR_AA27747	gene body	20	GOBAR_AA00664	promoter	20
	GOBAR_AA31217	gene body	20	GOBAR_AA10999	promoter	20
	GOBAR_AA32479	gene body	20	GOBAR_AA15095	promoter	20
	GOBAR_AA33936	gene body	20	GOBAR_AA34674	promoter	20
	GOBAR_AA34163	gene body	20	GOBAR_AA35705	promoter	20
	GOBAR_AA34515	gene body	20	GOBAR_AA36015	promoter	20
	GOBAR_AA35475	gene body	20	GOBAR_AA36582	promoter	20
	GOBAR_AA35477	gene body	20	GOBAR_AA39245	promoter	20
	GOBAR_AA36107	gene body	20	GOBAR_AA28951	promoter	6.508
	GOBAR_AA36980	gene body	20	GOBAR_AA28951	promoter	6.508
	GOBAR_AA37136	gene body	20	GOBAR_AA12441	promoter	5.644
	GOBAR_AA37657	gene body	20	GOBAR_AA37962	promoter	5.644
	GOBAR_AA37964	gene body	20	GOBAR_AA32173	promoter	5.555
	GOBAR_AA38083	gene body	20	GOBAR_AA16978	promoter	5.459
	GOBAR_AA38444	gene body	20	GOBAR_AA38607	promoter	5.322
	GOBAR_AA38917	gene body	20	GOBAR_AA16685	promoter	5.285
	GOBAR_AA39433	gene body	20	GOBAR_AA13990	promoter	5.248
	GOBAR_AA39573	gene body	20	GOBAR_AA17686	promoter	5.209
	GOBAR_AA40085	gene body	20	GOBAR_AA26361	promoter	5.209
	GOBAR_AA40462	gene body	20	GOBAR_AA36015	promoter	5.044
	GOBAR_AA06864	gene body	20	GOBAR_AA18421	promoter	5.044
	GOBAR_AA10999	gene body	20	GOBAR_AA06343	promoter	5
	GOBAR_AA12239	gene body	20	GOBAR_AA12441	promoter	5
	GOBAR_AA15095	gene body	20	GOBAR_AA11325	promoter	4.954
	GOBAR_AA15603	gene body	20	GOBAR_AA13114	promoter	4.954
	GOBAR_AA15971	gene body	20	GOBAR_AA37377	promoter	4.954
	GOBAR_AA27610	gene body	20	GOBAR_AA03374	promoter	4.907
	GOBAR_AA40085	gene body	20	GOBAR_AA06408	promoter	4.858
	GOBAR_AA28951	gene body	6.508	GOBAR_AA20655	promoter	4.858
	GOBAR_AA28951	gene body	6.508	GOBAR_AA13070	promoter	4.833
	GOBAR_AA26037	gene body	6.15	GOBAR_AA11989	promoter	4.807
	GOBAR_AA15095	gene body	6.044	GOBAR_AA18441	promoter	4.807
	GOBAR_AA11682	gene body	5.728	GOBAR_AA18442	promoter	4.807
	GOBAR_AA35206	gene body	5.672	GOBAR_AA06857	promoter	4.807
	GOBAR_AA37962	gene body	5.644	GOBAR_AA13869	promoter	4.807
	GOBAR_AA08774	gene body	5.585	GOBAR_AA11080	promoter	4.755
	GOBAR_AA08009	gene body	5.555	GOBAR_AA24080	promoter	4.755
	GOBAR_AA09498	gene body	5.555	GOBAR_AA31867	promoter	4.755
	GOBAR_AA07582	gene body	5.322	GOBAR_AA03713	promoter	4.755
	GOBAR_AA20497	gene body	5.322	GOBAR_AA09069	promoter	4.755
	GOBAR_AA19293	gene body	5.322	GOBAR_AA13114	promoter	4.755
	GOBAR_AA29350	gene body	5.322	GOBAR_AA16531	promoter	4.755
	GOBAR_AA16685	gene body	5.285	GOBAR_AA32552	promoter	4.755
	GOBAR_AA13990	gene body	5.248	GOBAR_AA01359	promoter	4.7
	GOBAR_AA06864	gene body	5.209	GOBAR_AA17846	promoter	4.7
	GOBAR_AA36264	gene body	5.209	GOBAR_AA23584	promoter	4.7
	GOBAR_AA17686	gene body	5.209	GOBAR_AA00219	promoter	4.644
	GOBAR_AA26361	gene body	5.209	GOBAR_AA17624	promoter	4.644
	GOBAR_AA03855	gene body	5.17	GOBAR_AA00003	promoter	4.585
	GOBAR_AA00016	gene body	5.129	GOBAR_AA01549	promoter	4.585
	GOBAR_AA10203	gene body	5.044	GOBAR_AA03034	promoter	4.585
	GOBAR_AA18421	gene body	5.044	GOBAR_AA05334	promoter	4.585
	GOBAR_AA06343	gene body	5	GOBAR_AA16685	promoter	4.585
	GOBAR_AA08991	gene body	5	GOBAR_AA05851	promoter	4.585
	GOBAR_AA38174	gene body	5	GOBAR_AA31217	promoter	4.585
	GOBAR_AA08684	gene body	4.954	GOBAR_AA28413	promoter	4.524
	GOBAR_AA11325	gene body	4.954	GOBAR_AA18882	promoter	4.524
	GOBAR_AA17204	gene body	4.954	GOBAR_AA01902	promoter	4.492
	GOBAR_AA25558	gene body	4.954	GOBAR_AA18929	promoter	4.459
	GOBAR_AA38890	gene body	4.954	GOBAR_AA23415	promoter	4.459
	GOBAR_AA07585	gene body	4.954	GOBAR_AA29176	promoter	4.459
	GOBAR_AA37964	gene body	4.954	GOBAR_AA31273	promoter	4.459
	GOBAR_AA00862	gene body	4.907	GOBAR_AA39446	promoter	4.459
	GOBAR_AA39714	gene body	4.907	GOBAR_AA01902	promoter	4.459
	GOBAR_AA40036	gene body	4.907	GOBAR_AA11080	promoter	4.459
	GOBAR_AA03374	gene body	4.907	GOBAR_AA18108	promoter	4.459
	GOBAR_AA06408	gene body	4.858	GOBAR_AA23811	promoter	4.459
	GOBAR_AA28320	gene body	4.858	GOBAR_AA24224	promoter	4.459
	GOBAR_AA20655	gene body	4.858	GOBAR_AA31052	promoter	4.459
	GOBAR_AA13070	gene body	4.833	GOBAR_AA28301	promoter	4.392
	GOBAR_AA10115	gene body	4.807	GOBAR_AA33765	promoter	4.392
	GOBAR_AA18442	gene body	4.807	GOBAR_AA07583	promoter	4.358
	GOBAR_AA40086	gene body	4.807	GOBAR_AA17624	promoter	4.346
	GOBAR_AA06857	gene body	4.807	GOBAR_AA08859	promoter	4.322
	GOBAR_AA07864	gene body	4.807	GOBAR_AA13869	promoter	4.322
	GOBAR_AA13869	gene body	4.807	GOBAR_AA16508	promoter	4.322
	GOBAR_AA11080	gene body	4.755	GOBAR_AA18883	promoter	4.322
	GOBAR_AA13115	gene body	4.755	GOBAR_AA25945	promoter	4.322
	GOBAR_AA27923	gene body	4.755	GOBAR_AA38607	promoter	4.322
	GOBAR_AA39370	gene body	4.755	GOBAR_AA40085	promoter	4.322
	GOBAR_AA04763	gene body	4.755	GOBAR_AA32173	promoter	4.248
	GOBAR_AA09069	gene body	4.755	GOBAR_AA03374	promoter	4.17
	GOBAR_AA13114	gene body	4.755	GOBAR_AA16544	promoter	4.129
	GOBAR_AA16531	gene body	4.755	GOBAR_AA20655	promoter	4.087
	GOBAR_AA19681	gene body	4.755	GOBAR_AA06281	promoter	4.059
	GOBAR_AA32552	gene body	4.755	GOBAR_AA13990	promoter	4.044
	GOBAR_AA34201	gene body	4.755	GOBAR_AA13070	promoter	4.03
	GOBAR_AA03980	gene body	4.7	GOBAR_AA19185	promoter	4
	GOBAR_AA16531	gene body	4.7	GOBAR_AA31286	promoter	3.954
	GOBAR_AA30089	gene body	4.7	GOBAR_AA10722	promoter	3.954
	GOBAR_AA36954	gene body	4.7	GOBAR_AA18733	promoter	3.939
	GOBAR_AA01360	gene body	4.7	GOBAR_AA14851	promoter	3.907
	GOBAR_AA17847	gene body	4.7	GOBAR_AA26194	promoter	3.858
	GOBAR_AA23584	gene body	4.7	GOBAR_AA07863	promoter	3.807
	GOBAR_AA09793	gene body	4.644	GOBAR_AA12509	promoter	3.773
	GOBAR_AA33921	gene body	4.644	GOBAR_AA31867	promoter	3.755
	GOBAR_AA25399	gene body	4.644	GOBAR_AA36515	promoter	3.755
	GOBAR_AA29350	gene body	4.624	GOBAR_AA26361	promoter	3.737
	GOBAR_AA05334	gene body	4.585	GOBAR_AA22685	promoter	3.722
	GOBAR_AA18648	gene body	4.585	GOBAR_AA17205	promoter	3.7
	GOBAR_AA02028	gene body	4.585	GOBAR_AA25580	promoter	3.7
	GOBAR_AA05851	gene body	4.585	GOBAR_AA34420	promoter	3.7
	GOBAR_AA31217	gene body	4.585	GOBAR_AA04104	promoter	3.644
	GOBAR_AA28412	gene body	4.524	GOBAR_AA05103	promoter	3.644
	GOBAR_AA34520	gene body	4.524	GOBAR_AA05334	promoter	3.644
	GOBAR_AA37122	gene body	4.524	GOBAR_AA05335	promoter	3.644
	GOBAR_AA39125	gene body	4.524	GOBAR_AA06027	promoter	3.644
	GOBAR_AA35206	gene body	4.524	GOBAR_AA06785	promoter	3.644
	GOBAR_AA00001	gene body	4.459	GOBAR_AA13042	promoter	3.644
	GOBAR_AA04258	gene body	4.459	GOBAR_AA20821	promoter	3.615
	GOBAR_AA23414	gene body	4.459	GOBAR_AA11160	promoter	3.585
	GOBAR_AA31272	gene body	4.459	GOBAR_AA14758	promoter	3.585
	GOBAR_AA39446	gene body	4.459	GOBAR_AA40085	promoter	3.585
	GOBAR_AA00001	gene body	4.459	GOBAR_AA10353	promoter	3.585
	GOBAR_AA01902	gene body	4.459	GOBAR_AA25621	promoter	3.585
	GOBAR_AA11080	gene body	4.459	GOBAR_AA39579	promoter	3.585
	GOBAR_AA18108	gene body	4.459	GOBAR_AA27520	promoter	3.57
	GOBAR_AA23811	gene body	4.459	GOBAR_AA16343	promoter	3.561
	GOBAR_AA24224	gene body	4.459	GOBAR_AA06302	promoter	3.555
	GOBAR_AA29568	gene body	4.459	GOBAR_AA01359	promoter	3.544
	GOBAR_AA30348	gene body	4.459	GOBAR_AA07178	promoter	3.544
	GOBAR_AA02810	gene body	4.392	GOBAR_AA31828	promoter	3.544
	GOBAR_AA08301	gene body	4.392	GOBAR_AA19648	promoter	3.536
	GOBAR_AA35555	gene body	4.392	GOBAR_AA03654	promoter	3.524
	GOBAR_AA35984	gene body	4.392	GOBAR_AA32595	promoter	3.524
	GOBAR_AA40109	gene body	4.392	GOBAR_AA10161	promoter	3.524
	GOBAR_AA15489	gene body	4.392	GOBAR_AA33175	promoter	3.524
	GOBAR_AA24579	gene body	4.392	GOBAR_AA34420	promoter	3.524
	GOBAR_AA33764	gene body	4.392	GOBAR_AA37961	promoter	3.524
	GOBAR_AA07585	gene body	4.358	GOBAR_AA24476	promoter	3.508
	GOBAR_AA33544	gene body	4.358	GOBAR_AA10484	promoter	3.503
	GOBAR_AA13869	gene body	4.322	GOBAR_AA22736	promoter	3.503
	GOBAR_AA02669	gene body	4.322	GOBAR_AA03713	promoter	3.496
	GOBAR_AA16508	gene body	4.322	GOBAR_AA00663	promoter	3.478
	GOBAR_AA18882	gene body	4.322	GOBAR_AA00664	promoter	3.478
	GOBAR_AA26355	gene body	4.322	GOBAR_AA26007	promoter	3.459
	GOBAR_AA39370	gene body	4.322	GOBAR_AA19185	promoter	3.459
	GOBAR_AA03374	gene body	4.17	GOBAR_AA38877	promoter	3.459
	GOBAR_AA33041	gene body	4.17	GOBAR_AA11460	promoter	3.426
	GOBAR_AA33559	gene body	4.129	GOBAR_AA17132	promoter	3.426
	GOBAR_AA04938	gene body	4.115	GOBAR_AA18981	promoter	3.426
	GOBAR_AA08559	gene body	4.087	GOBAR_AA08462	promoter	3.415
	GOBAR_AA20655	gene body	4.087	GOBAR_AA09246	promoter	3.415
	GOBAR_AA10325	gene body	4.087	GOBAR_AA16544	promoter	3.415
	GOBAR_AA16687	gene body	4.059	GOBAR_AA27926	promoter	3.392
	GOBAR_AA06281	gene body	4.059	GOBAR_AA23458	promoter	3.392
	GOBAR_AA02676	gene body	4.044	GOBAR_AA23459	promoter	3.392
	GOBAR_AA13990	gene body	4.044	GOBAR_AA39026	promoter	3.369
	GOBAR_AA25982	gene body	4.044	GOBAR_AA10353	promoter	3.358
	GOBAR_AA26345	gene body	4.044	GOBAR_AA34939	promoter	3.322
	GOBAR_AA34080	gene body	4.044	GOBAR_AA08989	promoter	3.322
	GOBAR_AA13070	gene body	4.03	GOBAR_AA34388	promoter	3.322
	GOBAR_AA23687	gene body	4	GOBAR_AA34389	promoter	3.322
	GOBAR_AA25821	gene body	4	GOBAR_AA37802	promoter	3.322
	GOBAR_AA10722	gene body	3.954	GOBAR_AA19648	promoter	3.301
	GOBAR_AA11738	gene body	3.907	GOBAR_AA08565	promoter	3.293
	GOBAR_AA14851	gene body	3.907	GOBAR_AA14639	promoter	3.248
	GOBAR_AA20692	gene body	3.907	GOBAR_AA20821	promoter	3.248
	GOBAR_AA23629	gene body	3.907	GOBAR_AA25945	promoter	3.222
	GOBAR_AA25437	gene body	3.858	GOBAR_AA01360	promoter	3.17
	GOBAR_AA26194	gene body	3.858	GOBAR_AA15913	promoter	3.17
	GOBAR_AA16335	gene body	3.858	GOBAR_AA22105	promoter	3.17
	GOBAR_AA07863	gene body	3.807	GOBAR_AA07029	promoter	3.143
	GOBAR_AA25326	gene body	3.807	GOBAR_AA39072	promoter	3.129
	GOBAR_AA25327	gene body	3.807	GOBAR_AA10196	promoter	3.129
	GOBAR_AA32413	gene body	3.807	GOBAR_AA10849	promoter	3.115
	GOBAR_AA36792	gene body	3.807	GOBAR_AA10850	promoter	3.115
	GOBAR_AA19634	gene body	3.781	GOBAR_AA35705	promoter	3.115
	GOBAR_AA06281	gene body	3.773	GOBAR_AA26007	promoter	3.115
	GOBAR_AA03024	gene body	3.755	GOBAR_AA39072	promoter	3.115
	GOBAR_AA16728	gene body	3.755	GOBAR_AA17105	promoter	3.087
	GOBAR_AA18910	gene body	3.755	GOBAR_AA27221	promoter	3.059
	GOBAR_AA24358	gene body	3.755	GOBAR_AA33803	promoter	3.059
	GOBAR_AA26967	gene body	3.755	GOBAR_AA12930	promoter	3.059
	GOBAR_AA29204	gene body	3.755	GOBAR_AA39356	promoter	3.059
	GOBAR_AA10859	gene body	3.755	GOBAR_AA24476	promoter	3.044
	GOBAR_AA18441	gene body	3.755	GOBAR_AA04509	promoter	3.044
	GOBAR_AA36515	gene body	3.755	GOBAR_AA38229	promoter	3.036
	GOBAR_AA26361	gene body	3.737	GOBAR_AA29203	promoter	3.03
	GOBAR_AA11815	gene body	3.7	GOBAR_AA18902	promoter	3
	GOBAR_AA17206	gene body	3.7	GOBAR_AA31649	promoter	3
	GOBAR_AA32549	gene body	3.7	GOBAR_AA31828	promoter	3
	GOBAR_AA32857	gene body	3.7	GOBAR_AA01360	promoter	3
	GOBAR_AA34420	gene body	3.7	GOBAR_AA05699	promoter	3
	GOBAR_AA38523	gene body	3.7	GOBAR_AA09295	promoter	3
	GOBAR_AA03980	gene body	3.7	GOBAR_AA29738	promoter	3
	GOBAR_AA02684	gene body	3.663	GOBAR_AA01081	promoter	2.963
	GOBAR_AA15790	gene body	3.644	GOBAR_AA14587	promoter	2.954
	GOBAR_AA31155	gene body	3.644	GOBAR_AA18981	promoter	2.948
	GOBAR_AA34108	gene body	3.644	GOBAR_AA30547	promoter	2.939
	GOBAR_AA34732	gene body	3.644	GOBAR_AA35468	promoter	2.939
	GOBAR_AA05103	gene body	3.644	GOBAR_AA13858	promoter	2.939
	GOBAR_AA05334	gene body	3.644	GOBAR_AA34128	promoter	2.939
	GOBAR_AA13042	gene body	3.644	GOBAR_AA18610	promoter	2.907
	GOBAR_AA38174	gene body	3.624	GOBAR_AA30096	promoter	2.907
	GOBAR_AA31403	gene body	3.624	GOBAR_AA08308	promoter	2.907
	GOBAR_AA07098	gene body	3.585	GOBAR_AA25878	promoter	2.907
	GOBAR_AA08759	gene body	3.585	GOBAR_AA16343	promoter	2.896
	GOBAR_AA14759	gene body	3.585	GOBAR_AA10325	promoter	2.893
	GOBAR_AA18999	gene body	3.585	GOBAR_AA33531	promoter	2.874
	GOBAR_AA22216	gene body	3.585	GOBAR_AA00600	promoter	2.874
	GOBAR_AA33056	gene body	3.585	GOBAR_AA01692	promoter	2.874
	GOBAR_AA37153	gene body	3.585	GOBAR_AA04935	promoter	2.874
	GOBAR_AA10353	gene body	3.585	GOBAR_AA08594	promoter	2.874
	GOBAR_AA40034	gene body	3.585	GOBAR_AA09246	promoter	2.874
	GOBAR_AA27520	gene body	3.57	GOBAR_AA18783	promoter	2.874
	GOBAR_AA16343	gene body	3.561	GOBAR_AA15785	promoter	2.858
	GOBAR_AA06302	gene body	3.555	GOBAR_AA36553	promoter	2.858
	GOBAR_AA01360	gene body	3.544	GOBAR_AA37906	promoter	2.848
	GOBAR_AA23338	gene body	3.544	GOBAR_AA05103	promoter	2.807
	GOBAR_AA19648	gene body	3.536	GOBAR_AA16545	promoter	2.807
	GOBAR_AA02409	gene body	3.524	GOBAR_AA19158	promoter	2.807
	GOBAR_AA03655	gene body	3.524	GOBAR_AA21143	promoter	2.807
	GOBAR_AA19677	gene body	3.524	GOBAR_AA21788	promoter	2.807
	GOBAR_AA24852	gene body	3.524	GOBAR_AA28126	promoter	2.807
	GOBAR_AA10161	gene body	3.524	GOBAR_AA01598	promoter	2.807
	GOBAR_AA13795	gene body	3.524	GOBAR_AA04107	promoter	2.807
	GOBAR_AA34420	gene body	3.524	GOBAR_AA09419	promoter	2.807
	GOBAR_AA22736	gene body	3.503	GOBAR_AA18902	promoter	2.807
	GOBAR_AA36515	gene body	3.503	GOBAR_AA31649	promoter	2.781
	GOBAR_AA23127	gene body	3.503	GOBAR_AA29613	promoter	2.778
	GOBAR_AA06067	gene body	3.492	GOBAR_AA14227	promoter	2.778
	GOBAR_AA25982	gene body	3.485	GOBAR_AA11788	promoter	2.773
	GOBAR_AA01101	gene body	3.459	GOBAR_AA35899	promoter	2.761
	GOBAR_AA07472	gene body	3.459	GOBAR_AA34081	promoter	2.755
	GOBAR_AA14245	gene body	3.459	GOBAR_AA18610	promoter	2.755
	GOBAR_AA33544	gene body	3.459	GOBAR_AA04854	promoter	2.737
	GOBAR_AA38877	gene body	3.459	GOBAR_AA23604	promoter	2.737
	GOBAR_AA11460	gene body	3.426	GOBAR_AA35160	promoter	2.722
	GOBAR_AA17131	gene body	3.426	GOBAR_AA35468	promoter	2.713
	GOBAR_AA08462	gene body	3.415	GOBAR_AA11287	promoter	2.7
	GOBAR_AA09245	gene body	3.415	GOBAR_AA06464	promoter	2.7
	GOBAR_AA16545	gene body	3.415	GOBAR_AA22797	promoter	2.7
	GOBAR_AA05374	gene body	3.392	GOBAR_AA26267	promoter	2.688
	GOBAR_AA08993	gene body	3.392	GOBAR_AA12930	promoter	2.678
	GOBAR_AA12531	gene body	3.392	GOBAR_AA13682	promoter	2.678
	GOBAR_AA13051	gene body	3.392	GOBAR_AA18340	promoter	2.678
	GOBAR_AA13052	gene body	3.392	GOBAR_AA07585	promoter	2.672
	GOBAR_AA16084	gene body	3.392	GOBAR_AA13934	promoter	2.663
	GOBAR_AA40450	gene body	3.392	GOBAR_AA17132	promoter	2.663
	GOBAR_AA10726	gene body	3.392	GOBAR_AA40086	promoter	2.655
	GOBAR_AA11616	gene body	3.392	GOBAR_AA35173	promoter	2.644
	GOBAR_AA13115	gene body	3.392	GOBAR_AA04104	promoter	2.632
	GOBAR_AA23459	gene body	3.392	GOBAR_AA39026	promoter	2.628
	GOBAR_AA27926	gene body	3.369	GOBAR_AA20643	promoter	2.619
	GOBAR_AA39026	gene body	3.369	GOBAR_AA33919	promoter	2.615
	GOBAR_AA10353	gene body	3.358	GOBAR_AA06937	promoter	2.585
	GOBAR_AA34792	gene body	3.358	GOBAR_AA13629	promoter	2.585
	GOBAR_AA12378	gene body	3.322	GOBAR_AA26349	promoter	2.585
	GOBAR_AA14757	gene body	3.322	GOBAR_AA04342	promoter	2.585
	GOBAR_AA28774	gene body	3.322	GOBAR_AA08462	promoter	2.585
	GOBAR_AA34939	gene body	3.322	GOBAR_AA09592	promoter	2.585
	GOBAR_AA04935	gene body	3.322	GOBAR_AA21615	promoter	2.585
	GOBAR_AA08989	gene body	3.322	GOBAR_AA37570	promoter	2.585
	GOBAR_AA31540	gene body	3.322	GOBAR_AA22848	promoter	2.544
	GOBAR_AA34388	gene body	3.322	GOBAR_AA20645	promoter	2.544
	GOBAR_AA34389	gene body	3.322	GOBAR_AA19186	promoter	2.536
	GOBAR_AA37802	gene body	3.322	GOBAR_AA31618	promoter	2.536
	GOBAR_AA19648	gene body	3.301	GOBAR_AA04509	promoter	2.524
	GOBAR_AA08564	gene body	3.293	GOBAR_AA07877	promoter	2.524
	GOBAR_AA20661	gene body	3.273	GOBAR_AA10387	promoter	2.524
	GOBAR_AA25948	gene body	3.273	GOBAR_AA27610	promoter	2.524
	GOBAR_AA29204	gene body	3.263	GOBAR_AA37836	promoter	2.524
	GOBAR_AA25945	gene body	3.222	GOBAR_AA33668	promoter	2.524
	GOBAR_AA29568	gene body	3.222	GOBAR_AA09592	promoter	2.503
	GOBAR_AA30348	gene body	3.222	GOBAR_AA27541	promoter	2.503
	GOBAR_AA34352	gene body	3.222	GOBAR_AA31319	promoter	2.503
	GOBAR_AA25167	gene body	3.209	GOBAR_AA05329	promoter	2.503
	GOBAR_AA39874	gene body	3.209	GOBAR_AA16333	promoter	2.492
	GOBAR_AA09295	gene body	3.17	GOBAR_AA29613	promoter	2.492
	GOBAR_AA31063	gene body	3.17	GOBAR_AA38691	promoter	2.485
	GOBAR_AA38382	gene body	3.17	GOBAR_AA12422	promoter	2.459
	GOBAR_AA25437	gene body	3.17	GOBAR_AA16761	promoter	2.459
	GOBAR_AA07029	gene body	3.143	GOBAR_AA39328	promoter	2.459
	GOBAR_AA39043	gene body	3.138	GOBAR_AA08707	promoter	2.433
	GOBAR_AA39072	gene body	3.129	GOBAR_AA24210	promoter	2.433
	GOBAR_AA28586	gene body	3.129	GOBAR_AA27263	promoter	2.433
	GOBAR_AA04353	gene body	3.115	GOBAR_AA38300	promoter	2.433
	GOBAR_AA20818	gene body	3.115	GOBAR_AA38885	promoter	2.433
	GOBAR_AA30978	gene body	3.115	GOBAR_AA07314	promoter	2.433
	GOBAR_AA39072	gene body	3.115	GOBAR_AA16545	promoter	2.433
	GOBAR_AA03589	gene body	3.087	GOBAR_AA06252	promoter	2.415
	GOBAR_AA07335	gene body	3.087	GOBAR_AA13682	promoter	2.415
	GOBAR_AA11591	gene body	3.087	GOBAR_AA31052	promoter	2.415
	GOBAR_AA28621	gene body	3.087	GOBAR_AA39343	promoter	2.415
	GOBAR_AA03490	gene body	3.07	GOBAR_AA11047	promoter	2.402
	GOBAR_AA12880	gene body	3.059	GOBAR_AA17816	promoter	2.392
	GOBAR_AA26342	gene body	3.059	GOBAR_AA24758	promoter	2.392
	GOBAR_AA38602	gene body	3.059	GOBAR_AA17153	promoter	2.379
	GOBAR_AA12930	gene body	3.059	GOBAR_AA01081	promoter	2.379
	GOBAR_AA13407	gene body	3.059	GOBAR_AA33919	promoter	2.379
	GOBAR_AA04508	gene body	3.044	GOBAR_AA08028	promoter	2.369
	GOBAR_AA25870	gene body	3	GOBAR_AA12210	promoter	2.369
	GOBAR_AA31651	gene body	3	GOBAR_AA19228	promoter	2.369
	GOBAR_AA09295	gene body	3	GOBAR_AA10116	promoter	2.322
	GOBAR_AA40275	gene body	3	GOBAR_AA10161	promoter	2.322
	GOBAR_AA01081	gene body	2.963	GOBAR_AA17134	promoter	2.322
	GOBAR_AA20386	gene body	2.963	GOBAR_AA17135	promoter	2.322
	GOBAR_AA03008	gene body	2.939	GOBAR_AA19270	promoter	2.322
	GOBAR_AA21169	gene body	2.939	GOBAR_AA09420	promoter	2.322
	GOBAR_AA21403	gene body	2.939	GOBAR_AA10484	promoter	2.322
	GOBAR_AA25242	gene body	2.939	GOBAR_AA24008	promoter	2.322
	GOBAR_AA28108	gene body	2.939	GOBAR_AA35603	promoter	2.322
	GOBAR_AA30548	gene body	2.939	GOBAR_AA18636	promoter	2.298
	GOBAR_AA39303	gene body	2.939	GOBAR_AA20643	promoter	2.293
	GOBAR_AA13694	gene body	2.939	GOBAR_AA35603	promoter	2.28
	GOBAR_AA18610	gene body	2.907	GOBAR_AA08865	promoter	2.28
	GOBAR_AA08308	gene body	2.907	GOBAR_AA31032	promoter	2.273
	GOBAR_AA10325	gene body	2.893	GOBAR_AA37906	promoter	2.273
	GOBAR_AA06593	gene body	2.874	GOBAR_AA21823	promoter	2.27
	GOBAR_AA09197	gene body	2.874	GOBAR_AA21824	promoter	2.27
	GOBAR_AA33408	gene body	2.874	GOBAR_AA35768	promoter	2.268
	GOBAR_AA09245	gene body	2.874	GOBAR_AA29986	promoter	2.263
	GOBAR_AA15483	gene body	2.874	GOBAR_AA27670	promoter	2.263
	GOBAR_AA18783	gene body	2.874	GOBAR_AA35138	promoter	2.263
	GOBAR_AA36302	gene body	2.874	GOBAR_AA11989	promoter	2.256
	GOBAR_AA10050	gene body	2.858	GOBAR_AA19885	promoter	2.248
	GOBAR_AA10594	gene body	2.858	GOBAR_AA24403	promoter	2.248
	GOBAR_AA35193	gene body	2.858	GOBAR_AA07314	promoter	2.229
	GOBAR_AA24223	gene body	2.848	GOBAR_AA05699	promoter	2.222
	GOBAR_AA24890	gene body	2.848	GOBAR_AA29658	promoter	2.222
	GOBAR_AA39986	gene body	2.848	GOBAR_AA33433	promoter	2.222
	GOBAR_AA05103	gene body	2.807	GOBAR_AA10752	promoter	2.222
	GOBAR_AA14332	gene body	2.807	GOBAR_AA07322	promoter	2.213
	GOBAR_AA15483	gene body	2.807	GOBAR_AA17959	promoter	2.209
	GOBAR_AA16545	gene body	2.807	GOBAR_AA02029	promoter	2.202
	GOBAR_AA21144	gene body	2.807	GOBAR_AA08873	promoter	2.202
	GOBAR_AA24401	gene body	2.807	GOBAR_AA20236	promoter	2.202
	GOBAR_AA26355	gene body	2.807	GOBAR_AA23798	promoter	2.202
	GOBAR_AA28126	gene body	2.807	GOBAR_AA08564	promoter	2.202
	GOBAR_AA28656	gene body	2.807	GOBAR_AA25480	promoter	2.202
	GOBAR_AA35833	gene body	2.807	GOBAR_AA34977	promoter	2.193
	GOBAR_AA36302	gene body	2.807	GOBAR_AA27353	promoter	2.184
	GOBAR_AA37490	gene body	2.807	GOBAR_AA17846	promoter	2.182
	GOBAR_AA02514	gene body	2.807	GOBAR_AA08445	promoter	2.17
	GOBAR_AA17575	gene body	2.807	GOBAR_AA38894	promoter	2.152
	GOBAR_AA23687	gene body	2.807	GOBAR_AA28576	promoter	2.152
	GOBAR_AA24224	gene body	2.784	GOBAR_AA06200	promoter	2.147
	GOBAR_AA31651	gene body	2.781	GOBAR_AA18380	promoter	2.147
	GOBAR_AA11788	gene body	2.773	GOBAR_AA28864	promoter	2.138
	GOBAR_AA14227	gene body	2.766	GOBAR_AA35641	promoter	2.138
	GOBAR_AA35899	gene body	2.761	GOBAR_AA39545	promoter	2.138
	GOBAR_AA14381	gene body	2.755	GOBAR_AA10898	promoter	2.123
	GOBAR_AA34081	gene body	2.755	GOBAR_AA21823	promoter	2.115
	GOBAR_AA39708	gene body	2.755	GOBAR_AA21824	promoter	2.115
	GOBAR_AA01081	gene body	2.755	GOBAR_AA35906	promoter	2.115
	GOBAR_AA18610	gene body	2.755	GOBAR_AA11198	promoter	2.115
	GOBAR_AA26002	gene body	2.755	GOBAR_AA11528	promoter	2.104
	GOBAR_AA27492	gene body	2.755	GOBAR_AA03660	promoter	2.102
	GOBAR_AA14393	gene body	2.737	GOBAR_AA18205	promoter	2.1
	GOBAR_AA34598	gene body	2.737	GOBAR_AA01717	promoter	2.097
	GOBAR_AA00282	gene body	2.737	GOBAR_AA28367	promoter	2.087
	GOBAR_AA23604	gene body	2.737	GOBAR_AA36737	promoter	2.087
	GOBAR_AA31871	gene body	2.737	GOBAR_AA34245	promoter	2.078
	GOBAR_AA35940	gene body	2.737	GOBAR_AA14053	promoter	2.07
	GOBAR_AA08308	gene body	2.722	GOBAR_AA20973	promoter	2.07
	GOBAR_AA38691	gene body	2.719	GOBAR_AA24478	promoter	2.07
	GOBAR_AA23860	gene body	2.7	GOBAR_AA07648	promoter	2.07
	GOBAR_AA34080	gene body	2.7	GOBAR_AA13514	promoter	2.07
	GOBAR_AA37202	gene body	2.7	GOBAR_AA31231	promoter	2.059
	GOBAR_AA37852	gene body	2.7	GOBAR_AA15223	promoter	2.059
	GOBAR_AA22369	gene body	2.7	GOBAR_AA37962	promoter	2.059
	GOBAR_AA13679	gene body	2.688	GOBAR_AA05087	promoter	2.051
	GOBAR_AA26267	gene body	2.688	GOBAR_AA12481	promoter	2.051
	GOBAR_AA31390	gene body	2.684	GOBAR_AA29204	promoter	2.051
	GOBAR_AA12930	gene body	2.678	GOBAR_AA22848	promoter	2.044
	GOBAR_AA01946	gene body	2.672	GOBAR_AA03660	promoter	2.036
	GOBAR_AA01768	gene body	2.663	GOBAR_AA38215	promoter	2.036
	GOBAR_AA03338	gene body	2.663	GOBAR_AA12562	promoter	2.034
	GOBAR_AA13934	gene body	2.663	GOBAR_AA18678	promoter	2.021
	GOBAR_AA14100	gene body	2.663	GOBAR_AA01461	promoter	2
	GOBAR_AA17131	gene body	2.663	GOBAR_AA03361	promoter	2
	GOBAR_AA16670	gene body	2.655	GOBAR_AA08233	promoter	2
	GOBAR_AA40086	gene body	2.655	GOBAR_AA09899	promoter	2
	GOBAR_AA13350	gene body	2.644	GOBAR_AA11971	promoter	2
	GOBAR_AA13900	gene body	2.644	GOBAR_AA12400	promoter	2
	GOBAR_AA22000	gene body	2.644	GOBAR_AA22144	promoter	2
	GOBAR_AA24557	gene body	2.644	GOBAR_AA23478	promoter	2
	GOBAR_AA35172	gene body	2.644	GOBAR_AA30894	promoter	2
	GOBAR_AA35555	gene body	2.644	GOBAR_AA31189	promoter	2
	GOBAR_AA09592	gene body	2.628	GOBAR_AA32956	promoter	2
	GOBAR_AA39026	gene body	2.628	GOBAR_AA40056	promoter	2
	GOBAR_AA30924	gene body	2.624	GOBAR_AA00719	promoter	2
	GOBAR_AA20643	gene body	2.619	GOBAR_AA09230	promoter	2
	GOBAR_AA13210	gene body	2.615	GOBAR_AA11081	promoter	2
	GOBAR_AA01442	gene body	2.585	GOBAR_AA11967	promoter	2
	GOBAR_AA02738	gene body	2.585	GOBAR_AA11968	promoter	2
	GOBAR_AA09131	gene body	2.585	GOBAR_AA32009	promoter	2
	GOBAR_AA16335	gene body	2.585	GOBAR_AA14101	promoter	1.977
	GOBAR_AA17575	gene body	2.585	GOBAR_AA33492	promoter	1.976
	GOBAR_AA35605	gene body	2.585	GOBAR_AA36508	promoter	1.972
	GOBAR_AA38691	gene body	2.585	GOBAR_AA19433	promoter	1.967
	GOBAR_AA08462	gene body	2.585	GOBAR_AA23446	promoter	1.963
	GOBAR_AA09592	gene body	2.585	GOBAR_AA38875	promoter	1.963
	GOBAR_AA21191	gene body	2.585	GOBAR_AA23453	promoter	1.963
	GOBAR_AA24128	gene body	2.585	GOBAR_AA38917	promoter	1.959
	GOBAR_AA37141	gene body	2.585	GOBAR_AA18648	promoter	1.954
	GOBAR_AA30833	gene body	2.55	GOBAR_AA02933	promoter	1.948
	GOBAR_AA36792	gene body	2.544	GOBAR_AA12481	promoter	1.948
	GOBAR_AA10128	gene body	2.544	GOBAR_AA16974	promoter	1.948
	GOBAR_AA20645	gene body	2.544	GOBAR_AA25832	promoter	1.948
	GOBAR_AA35704	gene body	2.544	GOBAR_AA30761	promoter	1.948
	GOBAR_AA39841	gene body	2.544	GOBAR_AA31674	promoter	1.948
	GOBAR_AA03780	gene body	2.536	GOBAR_AA38563	promoter	1.948
	GOBAR_AA33807	gene body	2.536	GOBAR_AA05577	promoter	1.948
	GOBAR_AA04508	gene body	2.524	GOBAR_AA31187	promoter	1.945
	GOBAR_AA04804	gene body	2.524	GOBAR_AA20645	promoter	1.939
	GOBAR_AA10387	gene body	2.524	GOBAR_AA23812	promoter	1.939
	GOBAR_AA10389	gene body	2.524	GOBAR_AA25147	promoter	1.939
	GOBAR_AA27610	gene body	2.524	GOBAR_AA31247	promoter	1.939
	GOBAR_AA33022	gene body	2.524	GOBAR_AA33668	promoter	1.939
	GOBAR_AA36768	gene body	2.524	GOBAR_AA06488	promoter	1.939
	GOBAR_AA02128	gene body	2.524	GOBAR_AA07756	promoter	1.939
	GOBAR_AA16276	gene body	2.524	GOBAR_AA34929	promoter	1.918
	GOBAR_AA33668	gene body	2.524	GOBAR_AA01376	promoter	1.918
	GOBAR_AA27540	gene body	2.503	GOBAR_AA37033	promoter	1.918
	GOBAR_AA05328	gene body	2.503	GOBAR_AA39183	promoter	1.918
	GOBAR_AA07088	gene body	2.485	GOBAR_AA12210	promoter	1.914
	GOBAR_AA09730	gene body	2.471	GOBAR_AA12429	promoter	1.914
	GOBAR_AA02953	gene body	2.459	GOBAR_AA11892	promoter	1.907
	GOBAR_AA16761	gene body	2.459	GOBAR_AA17268	promoter	1.907
	GOBAR_AA17265	gene body	2.459	GOBAR_AA11789	promoter	1.907
	GOBAR_AA39328	gene body	2.459	GOBAR_AA34081	promoter	1.907
	GOBAR_AA01945	gene body	2.459	GOBAR_AA24008	promoter	1.898
	GOBAR_AA07123	gene body	2.459	GOBAR_AA08620	promoter	1.893
	GOBAR_AA08253	gene body	2.459	GOBAR_AA40184	promoter	1.893
	GOBAR_AA08993	gene body	2.459	GOBAR_AA03399	promoter	1.893
	GOBAR_AA09801	gene body	2.459	GOBAR_AA37021	promoter	1.888
	GOBAR_AA11044	gene body	2.459	GOBAR_AA11668	promoter	1.888
	GOBAR_AA10836	gene body	2.445	GOBAR_AA01685	promoter	1.885
	GOBAR_AA16084	gene body	2.441	GOBAR_AA33839	promoter	1.885
	GOBAR_AA27513	gene body	2.441	GOBAR_AA08080	promoter	1.874
	GOBAR_AA07380	gene body	2.433	GOBAR_AA12587	promoter	1.874
	GOBAR_AA27264	gene body	2.433	GOBAR_AA23584	promoter	1.874
	GOBAR_AA30742	gene body	2.433	GOBAR_AA36295	promoter	1.874
	GOBAR_AA38884	gene body	2.433	GOBAR_AA17577	promoter	1.874
	GOBAR_AA07313	gene body	2.433	GOBAR_AA05848	promoter	1.862
	GOBAR_AA20842	gene body	2.423	GOBAR_AA36721	promoter	1.862
	GOBAR_AA06252	gene body	2.415	GOBAR_AA01465	promoter	1.858
	GOBAR_AA33386	gene body	2.415	GOBAR_AA17817	promoter	1.858
	GOBAR_AA09615	gene body	2.406	GOBAR_AA35765	promoter	1.858
	GOBAR_AA36731	gene body	2.402	GOBAR_AA08773	promoter	1.854
	GOBAR_AA38107	gene body	2.402	GOBAR_AA24876	promoter	1.854
	GOBAR_AA15531	gene body	2.392	GOBAR_AA11037	promoter	1.848
	GOBAR_AA17816	gene body	2.392	GOBAR_AA13445	promoter	1.848
	GOBAR_AA24661	gene body	2.392	GOBAR_AA35704	promoter	1.841
	GOBAR_AA24759	gene body	2.392	GOBAR_AA04109	promoter	1.837
	GOBAR_AA38864	gene body	2.392	GOBAR_AA09500	promoter	1.837
	GOBAR_AA40034	gene body	2.392	GOBAR_AA00157	promoter	1.837
	GOBAR_AA31434	gene body	2.392	GOBAR_AA29346	promoter	1.837
	GOBAR_AA12553	gene body	2.379	GOBAR_AA30241	promoter	1.837
	GOBAR_AA16811	gene body	2.379	GOBAR_AA00313	promoter	1.83
	GOBAR_AA17153	gene body	2.379	GOBAR_AA36464	promoter	1.83
	GOBAR_AA23208	gene body	2.379	GOBAR_AA03956	promoter	1.826
	GOBAR_AA37004	gene body	2.379	GOBAR_AA23458	promoter	1.826
	GOBAR_AA17710	gene body	2.369	GOBAR_AA23459	promoter	1.826
	GOBAR_AA12210	gene body	2.369	GOBAR_AA39413	promoter	1.823
	GOBAR_AA40419	gene body	2.363	GOBAR_AA34924	promoter	1.821
	GOBAR_AA36956	gene body	2.358	GOBAR_AA04368	promoter	1.819
	GOBAR_AA00016	gene body	2.322	GOBAR_AA02802	promoter	1.807
	GOBAR_AA01379	gene body	2.322	GOBAR_AA15714	promoter	1.807
	GOBAR_AA03355	gene body	2.322	GOBAR_AA37504	promoter	1.807
	GOBAR_AA07422	gene body	2.322	GOBAR_AA39582	promoter	1.807
	GOBAR_AA10161	gene body	2.322	GOBAR_AA01461	promoter	1.807
	GOBAR_AA13939	gene body	2.322	GOBAR_AA07633	promoter	1.807
	GOBAR_AA14205	gene body	2.322	GOBAR_AA07634	promoter	1.807
	GOBAR_AA14494	gene body	2.322	GOBAR_AA13856	promoter	1.807
	GOBAR_AA19064	gene body	2.322	GOBAR_AA21296	promoter	1.807
	GOBAR_AA21929	gene body	2.322	GOBAR_AA32977	promoter	1.807
	GOBAR_AA30851	gene body	2.322	GOBAR_AA28577	promoter	1.795
	GOBAR_AA39261	gene body	2.322	GOBAR_AA36772	promoter	1.791
	GOBAR_AA07707	gene body	2.322	GOBAR_AA06490	promoter	1.791
	GOBAR_AA09420	gene body	2.322	GOBAR_AA38720	promoter	1.791
	GOBAR_AA10387	gene body	2.322	GOBAR_AA17120	promoter	1.788
	GOBAR_AA16544	gene body	2.322	GOBAR_AA33765	promoter	1.788
	GOBAR_AA22368	gene body	2.322	GOBAR_AA07590	promoter	1.784
	GOBAR_AA24008	gene body	2.322	GOBAR_AA33693	promoter	1.781
	GOBAR_AA26433	gene body	2.322	GOBAR_AA06041	promoter	1.778
	GOBAR_AA34352	gene body	2.322	GOBAR_AA08864	promoter	1.778
	GOBAR_AA35603	gene body	2.322	GOBAR_AA18883	promoter	1.778
	GOBAR_AA40131	gene body	2.322	GOBAR_AA30241	promoter	1.778
	GOBAR_AA18636	gene body	2.298	GOBAR_AA39314	promoter	1.778
	GOBAR_AA01902	gene body	2.293	GOBAR_AA30227	promoter	1.773
	GOBAR_AA07208	gene body	2.293	GOBAR_AA03399	promoter	1.766
	GOBAR_AA20643	gene body	2.293	GOBAR_AA09068	promoter	1.766
	GOBAR_AA10313	gene body	2.29	GOBAR_AA09069	promoter	1.766
	GOBAR_AA16776	gene body	2.29	GOBAR_AA12562	promoter	1.761
	GOBAR_AA02669	gene body	2.28	GOBAR_AA24171	promoter	1.759
	GOBAR_AA35603	gene body	2.28	GOBAR_AA20824	promoter	1.755
	GOBAR_AA09918	gene body	2.277	GOBAR_AA31525	promoter	1.755
	GOBAR_AA08981	gene body	2.273	GOBAR_AA09750	promoter	1.755
	GOBAR_AA10128	gene body	2.273	GOBAR_AA09751	promoter	1.755
	GOBAR_AA26663	gene body	2.273	GOBAR_AA11068	promoter	1.755
	GOBAR_AA33038	gene body	2.273	GOBAR_AA14972	promoter	1.755
	GOBAR_AA21824	gene body	2.27	GOBAR_AA24653	promoter	1.752
	GOBAR_AA31594	gene body	2.268	GOBAR_AA10116	promoter	1.752
	GOBAR_AA35768	gene body	2.268	GOBAR_AA10117	promoter	1.752
	GOBAR_AA06894	gene body	2.263	GOBAR_AA07418	promoter	1.75
	GOBAR_AA10583	gene body	2.263	GOBAR_AA12022	promoter	1.75
	GOBAR_AA14493	gene body	2.263	GOBAR_AA18729	promoter	1.737
	GOBAR_AA27823	gene body	2.263	GOBAR_AA18730	promoter	1.737
	GOBAR_AA29985	gene body	2.263	GOBAR_AA35943	promoter	1.737
	GOBAR_AA32394	gene body	2.263	GOBAR_AA06277	promoter	1.737
	GOBAR_AA00313	gene body	2.263	GOBAR_AA11788	promoter	1.737
	GOBAR_AA13958	gene body	2.263	GOBAR_AA00496	promoter	1.722
	GOBAR_AA16990	gene body	2.263	GOBAR_AA18636	promoter	1.722
	GOBAR_AA27670	gene body	2.263	GOBAR_AA36030	promoter	1.722
	GOBAR_AA34995	gene body	2.263	GOBAR_AA36031	promoter	1.722
	GOBAR_AA26267	gene body	2.259	GOBAR_AA36697	promoter	1.722
	GOBAR_AA10179	gene body	2.248	GOBAR_AA11758	promoter	1.716
	GOBAR_AA19884	gene body	2.248	GOBAR_AA13569	promoter	1.716
	GOBAR_AA18401	gene body	2.237	GOBAR_AA00070	promoter	1.716
	GOBAR_AA21020	gene body	2.237	GOBAR_AA21229	promoter	1.706
	GOBAR_AA27925	gene body	2.237	GOBAR_AA21230	promoter	1.706
	GOBAR_AA06036	gene body	2.233	GOBAR_AA00600	promoter	1.7
	GOBAR_AA07313	gene body	2.229	GOBAR_AA28268	promoter	1.7
	GOBAR_AA02040	gene body	2.222	GOBAR_AA33968	promoter	1.7
	GOBAR_AA19681	gene body	2.222	GOBAR_AA01945	promoter	1.7
	GOBAR_AA24517	gene body	2.222	GOBAR_AA22368	promoter	1.7
	GOBAR_AA25902	gene body	2.222	GOBAR_AA38563	promoter	1.7
	GOBAR_AA25903	gene body	2.222	GOBAR_AA00022	promoter	1.688
	GOBAR_AA29658	gene body	2.222	GOBAR_AA04434	promoter	1.688
	GOBAR_AA33433	gene body	2.222	GOBAR_AA26760	promoter	1.688
	GOBAR_AA10752	gene body	2.222	GOBAR_AA31230	promoter	1.688
	GOBAR_AA34998	gene body	2.222	GOBAR_AA31853	promoter	1.678
	GOBAR_AA17959	gene body	2.209	GOBAR_AA39069	promoter	1.67
	GOBAR_AA26489	gene body	2.209	GOBAR_AA14105	promoter	1.67
	GOBAR_AA06054	gene body	2.202	GOBAR_AA14808	promoter	1.663
	GOBAR_AA23114	gene body	2.202	GOBAR_AA37140	promoter	1.663
	GOBAR_AA23798	gene body	2.202	GOBAR_AA25584	promoter	1.657
	GOBAR_AA33377	gene body	2.202	GOBAR_AA15781	promoter	1.657
	GOBAR_AA36684	gene body	2.202	GOBAR_AA01002	promoter	1.652
	GOBAR_AA37834	gene body	2.202	GOBAR_AA27868	promoter	1.652
	GOBAR_AA25063	gene body	2.193	GOBAR_AA03503	promoter	1.652
	GOBAR_AA38400	gene body	2.188	GOBAR_AA37916	promoter	1.652
	GOBAR_AA17847	gene body	2.182	GOBAR_AA40240	promoter	1.652
	GOBAR_AA35703	gene body	2.182	GOBAR_AA14603	promoter	1.644
	GOBAR_AA01941	gene body	2.17	GOBAR_AA28840	promoter	1.644
	GOBAR_AA39045	gene body	2.17	GOBAR_AA26943	promoter	1.644
	GOBAR_AA01956	gene body	2.17	GOBAR_AA19433	promoter	1.64
	GOBAR_AA08445	gene body	2.17	GOBAR_AA13042	promoter	1.637
	GOBAR_AA13049	gene body	2.17	GOBAR_AA18783	promoter	1.637
	GOBAR_AA13405	gene body	2.17	GOBAR_AA25387	promoter	1.637
	GOBAR_AA13114	gene body	2.155	GOBAR_AA26077	promoter	1.637
	GOBAR_AA28576	gene body	2.152	GOBAR_AA17575	promoter	1.637
	GOBAR_AA06201	gene body	2.147	GOBAR_AA39755	promoter	1.637
	GOBAR_AA21661	gene body	2.147	GOBAR_AA37653	promoter	1.632
	GOBAR_AA27513	gene body	2.147	GOBAR_AA29204	promoter	1.63
	GOBAR_AA11682	gene body	2.143	GOBAR_AA10041	promoter	1.628
	GOBAR_AA10726	gene body	2.138	GOBAR_AA14603	promoter	1.626
	GOBAR_AA14850	gene body	2.138	GOBAR_AA22797	promoter	1.624
	GOBAR_AA35029	gene body	2.138	GOBAR_AA31284	promoter	1.624
	GOBAR_AA39808	gene body	2.138	GOBAR_AA17484	promoter	1.619
	GOBAR_AA11759	gene body	2.138	GOBAR_AA36511	promoter	1.617
	GOBAR_AA24946	gene body	2.138	GOBAR_AA00288	promoter	1.585
	GOBAR_AA39545	gene body	2.138	GOBAR_AA04618	promoter	1.585
	GOBAR_AA17400	gene body	2.115	GOBAR_AA11536	promoter	1.585
	GOBAR_AA21824	gene body	2.115	GOBAR_AA14046	promoter	1.585
	GOBAR_AA29192	gene body	2.115	GOBAR_AA14236	promoter	1.585
	GOBAR_AA03355	gene body	2.115	GOBAR_AA14718	promoter	1.585
	GOBAR_AA11198	gene body	2.115	GOBAR_AA16096	promoter	1.585
	GOBAR_AA03206	gene body	2.104	GOBAR_AA19186	promoter	1.585
	GOBAR_AA03660	gene body	2.102	GOBAR_AA22724	promoter	1.585
	GOBAR_AA23481	gene body	2.1	GOBAR_AA24554	promoter	1.585
	GOBAR_AA31110	gene body	2.1	GOBAR_AA26355	promoter	1.585
	GOBAR_AA31964	gene body	2.1	GOBAR_AA29924	promoter	1.585
	GOBAR_AA13210	gene body	2.1	GOBAR_AA32977	promoter	1.585
	GOBAR_AA18205	gene body	2.1	GOBAR_AA35577	promoter	1.585
	GOBAR_AA05610	gene body	2.095	GOBAR_AA39778	promoter	1.585
	GOBAR_AA26002	gene body	2.087	GOBAR_AA01459	promoter	1.585
	GOBAR_AA36688	gene body	2.087	GOBAR_AA16991	promoter	1.585
	GOBAR_AA36738	gene body	2.087	GOBAR_AA21186	promoter	1.585
	GOBAR_AA06857	gene body	2.078	GOBAR_AA25437	promoter	1.585
	GOBAR_AA00304	gene body	2.07	GOBAR_AA29998	promoter	1.585
	GOBAR_AA05227	gene body	2.07	GOBAR_AA31284	promoter	1.585
	GOBAR_AA08879	gene body	2.07	GOBAR_AA31853	promoter	1.585
	GOBAR_AA10038	gene body	2.07	GOBAR_AA04869	promoter	1.568
	GOBAR_AA11984	gene body	2.07	GOBAR_AA19173	promoter	1.565
	GOBAR_AA13407	gene body	2.07	GOBAR_AA32280	promoter	1.563
	GOBAR_AA14053	gene body	2.07	GOBAR_AA01268	promoter	1.562
	GOBAR_AA20974	gene body	2.07	GOBAR_AA26267	promoter	1.55
	GOBAR_AA24479	gene body	2.07	GOBAR_AA05372	promoter	1.55
	GOBAR_AA12677	gene body	2.064	GOBAR_AA07590	promoter	1.547
	GOBAR_AA32395	gene body	2.064	GOBAR_AA35878	promoter	1.547
	GOBAR_AA13919	gene body	2.059	GOBAR_AA04400	promoter	1.547
	GOBAR_AA20920	gene body	2.059	GOBAR_AA08196	promoter	1.544
	GOBAR_AA31231	gene body	2.059	GOBAR_AA39667	promoter	1.544
	GOBAR_AA38380	gene body	2.059	GOBAR_AA02029	promoter	1.544
	GOBAR_AA19796	gene body	2.059	GOBAR_AA15051	promoter	1.541
	GOBAR_AA40136	gene body	2.059	GOBAR_AA13405	promoter	1.536
	GOBAR_AA04335	gene body	2.051	GOBAR_AA01577	promoter	1.533
	GOBAR_AA23229	gene body	2.051	GOBAR_AA03503	promoter	1.531
	GOBAR_AA36715	gene body	2.051	GOBAR_AA06943	promoter	1.531
	GOBAR_AA38391	gene body	2.051	GOBAR_AA11047	promoter	1.531
	GOBAR_AA13643	gene body	2.051	GOBAR_AA35899	promoter	1.531
	GOBAR_AA36534	gene body	2.051	GOBAR_AA37831	promoter	1.531
	GOBAR_AA02419	gene body	2.044	GOBAR_AA06317	promoter	1.531
	GOBAR_AA04763	gene body	2.044	GOBAR_AA32398	promoter	1.531
	GOBAR_AA12921	gene body	2.044	GOBAR_AA08620	promoter	1.527
	GOBAR_AA22848	gene body	2.044	GOBAR_AA36511	promoter	1.527
	GOBAR_AA12427	gene body	2.04	GOBAR_AA07756	promoter	1.524
	GOBAR_AA03660	gene body	2.036	GOBAR_AA12718	promoter	1.524
	GOBAR_AA38214	gene body	2.036	GOBAR_AA32759	promoter	1.524
	GOBAR_AA07152	gene body	2.027	GOBAR_AA38022	promoter	1.524
	GOBAR_AA16085	gene body	2.026	GOBAR_AA29047	promoter	1.521
	GOBAR_AA34792	gene body	2.022	GOBAR_AA13139	promoter	1.515
	GOBAR_AA03361	gene body	2	GOBAR_AA13455	promoter	1.515
	GOBAR_AA04998	gene body	2	GOBAR_AA19579	promoter	1.515
	GOBAR_AA07029	gene body	2	GOBAR_AA35532	promoter	1.515
	GOBAR_AA11759	gene body	2	GOBAR_AA38079	promoter	1.515
	GOBAR_AA22143	gene body	2	GOBAR_AA20557	promoter	1.509
	GOBAR_AA23477	gene body	2	GOBAR_AA15368	promoter	1.509
	GOBAR_AA29950	gene body	2	GOBAR_AA32572	promoter	1.509
	GOBAR_AA30847	gene body	2	GOBAR_AA05372	promoter	1.503
	GOBAR_AA32413	gene body	2	GOBAR_AA07225	promoter	1.503
	GOBAR_AA32955	gene body	2	GOBAR_AA29289	promoter	1.503
	GOBAR_AA33391	gene body	2	GOBAR_AA12718	promoter	1.503
	GOBAR_AA36041	gene body	2	GOBAR_AA17307	promoter	1.503
	GOBAR_AA39106	gene body	2	GOBAR_AA14058	promoter	1.495
	GOBAR_AA40056	gene body	2	GOBAR_AA37260	promoter	1.495
	GOBAR_AA00659	gene body	2	GOBAR_AA12843	promoter	1.495
	GOBAR_AA00719	gene body	2	GOBAR_AA09841	promoter	1.492
	GOBAR_AA08864	gene body	2	GOBAR_AA31968	promoter	1.492
	GOBAR_AA11081	gene body	2	GOBAR_AA29356	promoter	1.49
	GOBAR_AA26944	gene body	2	GOBAR_AA29357	promoter	1.49
	GOBAR_AA28762	gene body	2	GOBAR_AA13997	promoter	1.485
	GOBAR_AA32009	gene body	2	GOBAR_AA26205	promoter	1.485
	GOBAR_AA38380	gene body	2	GOBAR_AA00337	promoter	1.485
	GOBAR_AA26460	gene body	1.976	GOBAR_AA02644	promoter	1.485
	GOBAR_AA18750	gene body	1.963	GOBAR_AA12777	promoter	1.485
	GOBAR_AA16085	gene body	1.963	GOBAR_AA19477	promoter	1.48
	GOBAR_AA03184	gene body	1.959	GOBAR_AA04935	promoter	1.474
	GOBAR_AA32029	gene body	1.959	GOBAR_AA07648	promoter	1.474
	GOBAR_AA09926	gene body	1.959	GOBAR_AA10722	promoter	1.474
	GOBAR_AA33083	gene body	1.959	GOBAR_AA35397	promoter	1.474
	GOBAR_AA07464	gene body	1.954	GOBAR_AA40194	promoter	1.474
	GOBAR_AA18647	gene body	1.954	GOBAR_AA38692	promoter	1.474
	GOBAR_AA31881	gene body	1.954	GOBAR_AA12333	promoter	1.471
	GOBAR_AA32789	gene body	1.954	GOBAR_AA12924	promoter	1.459
	GOBAR_AA09375	gene body	1.951	GOBAR_AA16596	promoter	1.459
	GOBAR_AA02933	gene body	1.948	GOBAR_AA18211	promoter	1.459
	GOBAR_AA11198	gene body	1.948	GOBAR_AA19740	promoter	1.459
	GOBAR_AA16475	gene body	1.948	GOBAR_AA28970	promoter	1.459
	GOBAR_AA16973	gene body	1.948	GOBAR_AA34924	promoter	1.459
	GOBAR_AA30762	gene body	1.948	GOBAR_AA25147	promoter	1.459
	GOBAR_AA38563	gene body	1.948	GOBAR_AA07554	promoter	1.447
	GOBAR_AA05577	gene body	1.948	GOBAR_AA18210	promoter	1.447
	GOBAR_AA09251	gene body	1.948	GOBAR_AA26943	promoter	1.447
	GOBAR_AA24557	gene body	1.948	GOBAR_AA11615	promoter	1.447
	GOBAR_AA39845	gene body	1.948	GOBAR_AA38816	promoter	1.447
	GOBAR_AA01836	gene body	1.939	GOBAR_AA06041	promoter	1.445
	GOBAR_AA06889	gene body	1.939	GOBAR_AA06490	promoter	1.444
	GOBAR_AA20645	gene body	1.939	GOBAR_AA08851	promoter	1.441
	GOBAR_AA23811	gene body	1.939	GOBAR_AA00006	promoter	1.436
	GOBAR_AA25147	gene body	1.939	GOBAR_AA06317	promoter	1.431
	GOBAR_AA31247	gene body	1.939	GOBAR_AA13957	promoter	1.429
	GOBAR_AA33668	gene body	1.939	GOBAR_AA15686	promoter	1.429
	GOBAR_AA34623	gene body	1.939	GOBAR_AA18329	promoter	1.423
	GOBAR_AA35160	gene body	1.939	GOBAR_AA29672	promoter	1.423
	GOBAR_AA37556	gene body	1.939	GOBAR_AA32398	promoter	1.423
	GOBAR_AA37557	gene body	1.939	GOBAR_AA00221	promoter	1.415
	GOBAR_AA40485	gene body	1.939	GOBAR_AA06215	promoter	1.415
	GOBAR_AA07089	gene body	1.939	GOBAR_AA07864	promoter	1.415
	GOBAR_AA07756	gene body	1.939	GOBAR_AA11009	promoter	1.415
	GOBAR_AA08772	gene body	1.939	GOBAR_AA17476	promoter	1.415
	GOBAR_AA10389	gene body	1.939	GOBAR_AA17902	promoter	1.415
	GOBAR_AA30757	gene body	1.933	GOBAR_AA20961	promoter	1.415
	GOBAR_AA01901	gene body	1.926	GOBAR_AA32475	promoter	1.415
	GOBAR_AA08334	gene body	1.926	GOBAR_AA32654	promoter	1.415
	GOBAR_AA13356	gene body	1.926	GOBAR_AA35138	promoter	1.415
	GOBAR_AA03154	gene body	1.918	GOBAR_AA35916	promoter	1.415
	GOBAR_AA08415	gene body	1.918	GOBAR_AA36553	promoter	1.415
	GOBAR_AA19628	gene body	1.918	GOBAR_AA12887	promoter	1.415
	GOBAR_AA12210	gene body	1.914	GOBAR_AA13693	promoter	1.415
	GOBAR_AA31945	gene body	1.914	GOBAR_AA13694	promoter	1.415
	GOBAR_AA17243	gene body	1.907	GOBAR_AA15492	promoter	1.415
	GOBAR_AA23268	gene body	1.907	GOBAR_AA17690	promoter	1.415
	GOBAR_AA11789	gene body	1.907	GOBAR_AA26946	promoter	1.415
	GOBAR_AA34081	gene body	1.907	GOBAR_AA02677	promoter	1.407
	GOBAR_AA36907	gene body	1.907	GOBAR_AA01761	promoter	1.406
	GOBAR_AA24008	gene body	1.898	GOBAR_AA31634	promoter	1.404
	GOBAR_AA16557	gene body	1.893	GOBAR_AA08992	promoter	1.399
	GOBAR_AA34672	gene body	1.893	GOBAR_AA12831	promoter	1.399
	GOBAR_AA05507	gene body	1.893	GOBAR_AA19878	promoter	1.399
	GOBAR_AA08260	gene body	1.893	GOBAR_AA34683	promoter	1.399
	GOBAR_AA12927	gene body	1.893	GOBAR_AA15055	promoter	1.399
	GOBAR_AA01685	gene body	1.885	GOBAR_AA15056	promoter	1.399
	GOBAR_AA08080	gene body	1.874	GOBAR_AA27164	promoter	1.396
	GOBAR_AA15240	gene body	1.874	GOBAR_AA00768	promoter	1.392
	GOBAR_AA15730	gene body	1.874	GOBAR_AA12958	promoter	1.392
	GOBAR_AA16264	gene body	1.874	GOBAR_AA13693	promoter	1.392
	GOBAR_AA18144	gene body	1.874	GOBAR_AA13694	promoter	1.392
	GOBAR_AA18275	gene body	1.874	GOBAR_AA26433	promoter	1.392
	GOBAR_AA22655	gene body	1.874	GOBAR_AA28409	promoter	1.392
	GOBAR_AA23584	gene body	1.874	GOBAR_AA30316	promoter	1.392
	GOBAR_AA26705	gene body	1.874	GOBAR_AA36712	promoter	1.392
	GOBAR_AA27055	gene body	1.874	GOBAR_AA30246	promoter	1.392
	GOBAR_AA36296	gene body	1.874	GOBAR_AA14227	promoter	1.39
	GOBAR_AA36728	gene body	1.874	GOBAR_AA05831	promoter	1.39
	GOBAR_AA07952	gene body	1.874	GOBAR_AA05121	promoter	1.387
	GOBAR_AA16983	gene body	1.874	GOBAR_AA33616	promoter	1.387
	GOBAR_AA17576	gene body	1.874	GOBAR_AA21655	promoter	1.379
	GOBAR_AA23511	gene body	1.874	GOBAR_AA29163	promoter	1.379
	GOBAR_AA39092	gene body	1.874	GOBAR_AA32673	promoter	1.379
	GOBAR_AA03640	gene body	1.865	GOBAR_AA36476	promoter	1.379
	GOBAR_AA05849	gene body	1.862	GOBAR_AA38692	promoter	1.379
	GOBAR_AA16787	gene body	1.862	GOBAR_AA17446	promoter	1.379
	GOBAR_AA01465	gene body	1.858	GOBAR_AA23597	promoter	1.379
	GOBAR_AA08098	gene body	1.858	GOBAR_AA09419	promoter	1.369
	GOBAR_AA17817	gene body	1.858	GOBAR_AA09420	promoter	1.369
	GOBAR_AA21954	gene body	1.858	GOBAR_AA15718	promoter	1.369
	GOBAR_AA01475	gene body	1.858	GOBAR_AA01617	promoter	1.363
	GOBAR_AA05575	gene body	1.858	GOBAR_AA08010	promoter	1.363
	GOBAR_AA39233	gene body	1.854	GOBAR_AA29919	promoter	1.363
	GOBAR_AA17236	gene body	1.854	GOBAR_AA12333	promoter	1.359
	GOBAR_AA24876	gene body	1.854	GOBAR_AA10156	promoter	1.354
	GOBAR_AA07187	gene body	1.848	GOBAR_AA10927	promoter	1.354
	GOBAR_AA16276	gene body	1.848	GOBAR_AA15039	promoter	1.354
	GOBAR_AA29471	gene body	1.848	GOBAR_AA19931	promoter	1.354
	GOBAR_AA35704	gene body	1.841	GOBAR_AA05201	promoter	1.354
	GOBAR_AA04109	gene body	1.837	GOBAR_AA19579	promoter	1.354
	GOBAR_AA16233	gene body	1.837	GOBAR_AA01577	promoter	1.35
	GOBAR_AA06620	gene body	1.837	GOBAR_AA01685	promoter	1.348
	GOBAR_AA07935	gene body	1.837	GOBAR_AA05210	promoter	1.344
	GOBAR_AA26943	gene body	1.837	GOBAR_AA38291	promoter	1.344
	GOBAR_AA29346	gene body	1.837	GOBAR_AA25012	promoter	1.341
	GOBAR_AA33919	gene body	1.837	GOBAR_AA01319	promoter	1.341
	GOBAR_AA40092	gene body	1.837	GOBAR_AA08864	promoter	1.341
	GOBAR_AA01424	gene body	1.833	GOBAR_AA00070	promoter	1.339
	GOBAR_AA28824	gene body	1.83	GOBAR_AA36404	promoter	1.339
	GOBAR_AA23542	gene body	1.828	GOBAR_AA13073	promoter	1.339
	GOBAR_AA03956	gene body	1.826	GOBAR_AA05486	promoter	1.333
	GOBAR_AA23459	gene body	1.826	GOBAR_AA00458	promoter	1.322
	GOBAR_AA32900	gene body	1.826	GOBAR_AA05129	promoter	1.322
	GOBAR_AA20122	gene body	1.823	GOBAR_AA05130	promoter	1.322
	GOBAR_AA07089	gene body	1.821	GOBAR_AA08308	promoter	1.322
	GOBAR_AA04368	gene body	1.819	GOBAR_AA11068	promoter	1.322
	GOBAR_AA00034	gene body	1.807	GOBAR_AA12143	promoter	1.322
	GOBAR_AA00590	gene body	1.807	GOBAR_AA16125	promoter	1.322
	GOBAR_AA02801	gene body	1.807	GOBAR_AA19051	promoter	1.322
	GOBAR_AA06761	gene body	1.807	GOBAR_AA19777	promoter	1.322
	GOBAR_AA08186	gene body	1.807	GOBAR_AA20491	promoter	1.322
	GOBAR_AA11031	gene body	1.807	GOBAR_AA27709	promoter	1.322
	GOBAR_AA11713	gene body	1.807	GOBAR_AA29350	promoter	1.322
	GOBAR_AA13025	gene body	1.807	GOBAR_AA34552	promoter	1.322
	GOBAR_AA19806	gene body	1.807	GOBAR_AA37806	promoter	1.322
	GOBAR_AA23695	gene body	1.807	GOBAR_AA01364	promoter	1.322
	GOBAR_AA26372	gene body	1.807	GOBAR_AA09923	promoter	1.322
	GOBAR_AA26633	gene body	1.807	GOBAR_AA10432	promoter	1.322
	GOBAR_AA32260	gene body	1.807	GOBAR_AA19285	promoter	1.322
	GOBAR_AA03783	gene body	1.807	GOBAR_AA20256	promoter	1.322
	GOBAR_AA13857	gene body	1.807	GOBAR_AA24967	promoter	1.322
	GOBAR_AA20510	gene body	1.807	GOBAR_AA27426	promoter	1.322
	GOBAR_AA21100	gene body	1.807	GOBAR_AA36886	promoter	1.322
	GOBAR_AA26961	gene body	1.807	GOBAR_AA03682	promoter	1.309
	GOBAR_AA38102	gene body	1.807	GOBAR_AA26328	promoter	1.309
	GOBAR_AA29164	gene body	1.795	GOBAR_AA05965	promoter	1.307
	GOBAR_AA36772	gene body	1.791	GOBAR_AA00927	promoter	1.305
	GOBAR_AA06491	gene body	1.791	GOBAR_AA05313	promoter	1.305
	GOBAR_AA35700	gene body	1.791	GOBAR_AA12549	promoter	1.305
	GOBAR_AA13109	gene body	1.788	GOBAR_AA33670	promoter	1.305
	GOBAR_AA17121	gene body	1.788	GOBAR_AA07227	promoter	1.305
	GOBAR_AA17351	gene body	1.788	GOBAR_AA10519	promoter	1.303
	GOBAR_AA33764	gene body	1.788	GOBAR_AA29085	promoter	1.3
	GOBAR_AA17236	gene body	1.787	GOBAR_AA07316	promoter	1.295
	GOBAR_AA14922	gene body	1.784	GOBAR_AA35338	promoter	1.295
	GOBAR_AA26637	gene body	1.784	GOBAR_AA38886	promoter	1.295
	GOBAR_AA34517	gene body	1.784	GOBAR_AA33673	promoter	1.295
	GOBAR_AA37858	gene body	1.781	GOBAR_AA03690	promoter	1.293
	GOBAR_AA00308	gene body	1.778	GOBAR_AA17066	promoter	1.293
	GOBAR_AA06041	gene body	1.778	GOBAR_AA08114	promoter	1.291
	GOBAR_AA08596	gene body	1.778	GOBAR_AA05510	promoter	1.29
	GOBAR_AA08864	gene body	1.778	GOBAR_AA11985	promoter	1.29
	GOBAR_AA18882	gene body	1.778	GOBAR_AA24403	promoter	1.29
	GOBAR_AA32789	gene body	1.778	GOBAR_AA29214	promoter	1.29
	GOBAR_AA35089	gene body	1.778	GOBAR_AA38487	promoter	1.29
	GOBAR_AA37141	gene body	1.778	GOBAR_AA00022	promoter	1.29
	GOBAR_AA37537	gene body	1.778	GOBAR_AA08114	promoter	1.284
	GOBAR_AA39313	gene body	1.778	GOBAR_AA10401	promoter	1.28
	GOBAR_AA40141	gene body	1.778	GOBAR_AA10402	promoter	1.28
	GOBAR_AA06335	gene body	1.774	GOBAR_AA20611	promoter	1.28
	GOBAR_AA23542	gene body	1.774	GOBAR_AA07027	promoter	1.28
	GOBAR_AA03784	gene body	1.773	GOBAR_AA14375	promoter	1.28
	GOBAR_AA14589	gene body	1.773	GOBAR_AA26617	promoter	1.277
	GOBAR_AA30228	gene body	1.773	GOBAR_AA05811	promoter	1.276
	GOBAR_AA08618	gene body	1.773	GOBAR_AA32401	promoter	1.276
	GOBAR_AA01945	gene body	1.766	GOBAR_AA32402	promoter	1.276
	GOBAR_AA07513	gene body	1.766	GOBAR_AA27776	promoter	1.276
	GOBAR_AA08541	gene body	1.766	GOBAR_AA37395	promoter	1.276
	GOBAR_AA09069	gene body	1.766	GOBAR_AA19855	promoter	1.275
	GOBAR_AA40131	gene body	1.766	GOBAR_AA07044	promoter	1.273
	GOBAR_AA20061	gene body	1.766	GOBAR_AA24084	promoter	1.273
	GOBAR_AA28539	gene body	1.759	GOBAR_AA26437	promoter	1.273
	GOBAR_AA28621	gene body	1.759	GOBAR_AA37261	promoter	1.273
	GOBAR_AA03640	gene body	1.757	GOBAR_AA00337	promoter	1.27
	GOBAR_AA40136	gene body	1.757	GOBAR_AA03669	promoter	1.268
	GOBAR_AA09918	gene body	1.755	GOBAR_AA02794	promoter	1.267
	GOBAR_AA09993	gene body	1.755	GOBAR_AA01058	promoter	1.263
	GOBAR_AA11583	gene body	1.755	GOBAR_AA01475	promoter	1.263
	GOBAR_AA20823	gene body	1.755	GOBAR_AA01933	promoter	1.263
	GOBAR_AA09750	gene body	1.755	GOBAR_AA03589	promoter	1.263
	GOBAR_AA11068	gene body	1.755	GOBAR_AA10432	promoter	1.263
	GOBAR_AA21412	gene body	1.755	GOBAR_AA14177	promoter	1.263
	GOBAR_AA06947	gene body	1.747	GOBAR_AA15449	promoter	1.263
	GOBAR_AA33670	gene body	1.745	GOBAR_AA18231	promoter	1.263
	GOBAR_AA40129	gene body	1.745	GOBAR_AA19928	promoter	1.263
	GOBAR_AA10416	gene body	1.737	GOBAR_AA36614	promoter	1.256
	GOBAR_AA10558	gene body	1.737	GOBAR_AA26955	promoter	1.256
	GOBAR_AA28840	gene body	1.737	GOBAR_AA06277	promoter	1.254
	GOBAR_AA29413	gene body	1.737	GOBAR_AA14883	promoter	1.254
	GOBAR_AA30436	gene body	1.737	GOBAR_AA24110	promoter	1.254
	GOBAR_AA32199	gene body	1.737	GOBAR_AA02454	promoter	1.254
	GOBAR_AA32309	gene body	1.737	GOBAR_AA04342	promoter	1.252
	GOBAR_AA33714	gene body	1.737	GOBAR_AA03662	promoter	1.252
	GOBAR_AA34513	gene body	1.737	GOBAR_AA03663	promoter	1.252
	GOBAR_AA26825	gene body	1.737	GOBAR_AA16401	promoter	1.248
	GOBAR_AA14550	gene body	1.728	GOBAR_AA35050	promoter	1.248
	GOBAR_AA11600	gene body	1.726	GOBAR_AA00288	promoter	1.248
	GOBAR_AA18636	gene body	1.722	GOBAR_AA07044	promoter	1.248
	GOBAR_AA36030	gene body	1.722	GOBAR_AA18729	promoter	1.248
	GOBAR_AA01552	gene body	1.716	GOBAR_AA18730	promoter	1.248
	GOBAR_AA05231	gene body	1.716	GOBAR_AA00224	promoter	1.241
	GOBAR_AA10167	gene body	1.716	GOBAR_AA24877	promoter	1.241
	GOBAR_AA11758	gene body	1.716	GOBAR_AA36507	promoter	1.241
	GOBAR_AA12874	gene body	1.716	GOBAR_AA07178	promoter	1.239
	GOBAR_AA16977	gene body	1.716	GOBAR_AA34645	promoter	1.239
	GOBAR_AA20855	gene body	1.716	GOBAR_AA08554	promoter	1.237
	GOBAR_AA27046	gene body	1.716	GOBAR_AA28525	promoter	1.237
	GOBAR_AA29066	gene body	1.716	GOBAR_AA11009	promoter	1.237
	GOBAR_AA29859	gene body	1.716	GOBAR_AA25486	promoter	1.234
	GOBAR_AA11574	gene body	1.716	GOBAR_AA36119	promoter	1.234
	GOBAR_AA24725	gene body	1.716	GOBAR_AA36120	promoter	1.234
	GOBAR_AA19089	gene body	1.713	GOBAR_AA29156	promoter	1.234
	GOBAR_AA20030	gene body	1.713	GOBAR_AA07701	promoter	1.231
	GOBAR_AA29666	gene body	1.71	GOBAR_AA07932	promoter	1.231
	GOBAR_AA02937	gene body	1.706	GOBAR_AA39923	promoter	1.231
	GOBAR_AA21229	gene body	1.706	GOBAR_AA21851	promoter	1.23
	GOBAR_AA10193	gene body	1.7	GOBAR_AA23127	promoter	1.229
	GOBAR_AA20556	gene body	1.7	GOBAR_AA04434	promoter	1.229
	GOBAR_AA28220	gene body	1.7	GOBAR_AA06682	promoter	1.229
	GOBAR_AA30676	gene body	1.7	GOBAR_AA03662	promoter	1.222
	GOBAR_AA32990	gene body	1.7	GOBAR_AA03663	promoter	1.222
	GOBAR_AA35112	gene body	1.7	GOBAR_AA06804	promoter	1.222
	GOBAR_AA36651	gene body	1.7	GOBAR_AA19173	promoter	1.222
	GOBAR_AA37575	gene body	1.7	GOBAR_AA29358	promoter	1.222
	GOBAR_AA39141	gene body	1.7	GOBAR_AA33847	promoter	1.222
	GOBAR_AA39318	gene body	1.7	GOBAR_AA37395	promoter	1.222
	GOBAR_AA40147	gene body	1.7	GOBAR_AA03568	promoter	1.222
	GOBAR_AA38563	gene body	1.7	GOBAR_AA29495	promoter	1.222
	GOBAR_AA22552	gene body	1.695	GOBAR_AA30868	promoter	1.222
	GOBAR_AA04696	gene body	1.692	GOBAR_AA35206	promoter	1.222
	GOBAR_AA21203	gene body	1.692	GOBAR_AA28854	promoter	1.216
	GOBAR_AA01577	gene body	1.692	GOBAR_AA03898	promoter	1.215
	GOBAR_AA02628	gene body	1.688	GOBAR_AA03899	promoter	1.215
	GOBAR_AA03547	gene body	1.688	GOBAR_AA17103	promoter	1.214
	GOBAR_AA04434	gene body	1.688	GOBAR_AA35216	promoter	1.214
	GOBAR_AA14244	gene body	1.688	GOBAR_AA09836	promoter	1.213
	GOBAR_AA26760	gene body	1.688	GOBAR_AA36331	promoter	1.212
	GOBAR_AA30639	gene body	1.688	GOBAR_AA10390	promoter	1.212
	GOBAR_AA31230	gene body	1.688	GOBAR_AA02662	promoter	1.211
	GOBAR_AA37572	gene body	1.688	GOBAR_AA01462	promoter	1.209
	GOBAR_AA06804	gene body	1.688	GOBAR_AA06854	promoter	1.209
	GOBAR_AA21179	gene body	1.688	GOBAR_AA14201	promoter	1.206
	GOBAR_AA13594	gene body	1.684	GOBAR_AA17700	promoter	1.206
	GOBAR_AA35444	gene body	1.684	GOBAR_AA33209	promoter	1.206
	GOBAR_AA31277	gene body	1.683	GOBAR_AA37153	promoter	1.206
	GOBAR_AA38891	gene body	1.682	GOBAR_AA38124	promoter	1.206
	GOBAR_AA11533	gene body	1.678	GOBAR_AA17595	promoter	1.206
	GOBAR_AA29135	gene body	1.678	GOBAR_AA22064	promoter	1.204
	GOBAR_AA31853	gene body	1.678	GOBAR_AA07803	promoter	1.202
	GOBAR_AA33688	gene body	1.678	GOBAR_AA10705	promoter	1.202
	GOBAR_AA01944	gene body	1.67	GOBAR_AA10706	promoter	1.202
	GOBAR_AA21104	gene body	1.67	GOBAR_AA12239	promoter	1.202
	GOBAR_AA28010	gene body	1.67	GOBAR_AA12887	promoter	1.202
	GOBAR_AA39070	gene body	1.67	GOBAR_AA13892	promoter	1.202
	GOBAR_AA10188	gene body	1.663	GOBAR_AA19097	promoter	1.202
	GOBAR_AA14547	gene body	1.663	GOBAR_AA20755	promoter	1.202
	GOBAR_AA29822	gene body	1.663	GOBAR_AA24831	promoter	1.202
	GOBAR_AA30003	gene body	1.663	GOBAR_AA37006	promoter	1.202
	GOBAR_AA39059	gene body	1.663	GOBAR_AA38190	promoter	1.202
	GOBAR_AA31859	gene body	1.663	GOBAR_AA39717	promoter	1.202
	GOBAR_AA15782	gene body	1.657	GOBAR_AA00915	promoter	1.202
	GOBAR_AA00288	gene body	1.655	GOBAR_AA15922	promoter	1.202
	GOBAR_AA01002	gene body	1.652	GOBAR_AA36907	promoter	1.202
	GOBAR_AA14980	gene body	1.652	GOBAR_AA39025	promoter	1.202
	GOBAR_AA25599	gene body	1.652	GOBAR_AA12908	promoter	1.198
	GOBAR_AA29202	gene body	1.652	GOBAR_AA14107	promoter	1.198
	GOBAR_AA00269	gene body	1.652	GOBAR_AA25975	promoter	1.198
	GOBAR_AA15515	gene body	1.652	GOBAR_AA34056	promoter	1.198
	GOBAR_AA40239	gene body	1.652	GOBAR_AA01462	promoter	1.198
	GOBAR_AA09362	gene body	1.648	GOBAR_AA37889	promoter	1.198
	GOBAR_AA12520	gene body	1.644	GOBAR_AA15492	promoter	1.196
	GOBAR_AA17952	gene body	1.644	GOBAR_AA09318	promoter	1.193
	GOBAR_AA22508	gene body	1.644	GOBAR_AA12221	promoter	1.193
	GOBAR_AA26664	gene body	1.644	GOBAR_AA39544	promoter	1.193
	GOBAR_AA32310	gene body	1.644	GOBAR_AA39755	promoter	1.193
	GOBAR_AA40164	gene body	1.644	GOBAR_AA10623	promoter	1.193
	GOBAR_AA40200	gene body	1.644	GOBAR_AA25511	promoter	1.193
	GOBAR_AA13042	gene body	1.637	GOBAR_AA23927	promoter	1.189
	GOBAR_AA13694	gene body	1.637	GOBAR_AA32357	promoter	1.189
	GOBAR_AA18783	gene body	1.637	GOBAR_AA04400	promoter	1.188
	GOBAR_AA23124	gene body	1.637	GOBAR_AA11069	promoter	1.188
	GOBAR_AA25387	gene body	1.637	GOBAR_AA17679	promoter	1.188
	GOBAR_AA33731	gene body	1.637	GOBAR_AA27005	promoter	1.188
	GOBAR_AA39979	gene body	1.637	GOBAR_AA31553	promoter	1.186
	GOBAR_AA01953	gene body	1.637	GOBAR_AA16421	promoter	1.184
	GOBAR_AA13151	gene body	1.637	GOBAR_AA17671	promoter	1.184
	GOBAR_AA36684	gene body	1.637	GOBAR_AA18918	promoter	1.184
	GOBAR_AA02792	gene body	1.635	GOBAR_AA39678	promoter	1.184
	GOBAR_AA13958	gene body	1.632	GOBAR_AA04586	promoter	1.184
	GOBAR_AA37681	gene body	1.632	GOBAR_AA32153	promoter	1.184
	GOBAR_AA24877	gene body	1.632	GOBAR_AA39491	promoter	1.184
	GOBAR_AA02376	gene body	1.628	GOBAR_AA17690	promoter	1.182
	GOBAR_AA10041	gene body	1.628	GOBAR_AA21229	promoter	1.181
	GOBAR_AA23786	gene body	1.624	GOBAR_AA21230	promoter	1.181
	GOBAR_AA04935	gene body	1.623	GOBAR_AA32395	promoter	1.181
	GOBAR_AA06107	gene body	1.621	GOBAR_AA33234	promoter	1.181
	GOBAR_AA07442	gene body	1.621	GOBAR_AA37379	promoter	1.181
	GOBAR_AA29232	gene body	1.621	GOBAR_AA11494	promoter	1.181
	GOBAR_AA25864	gene body	1.619	GOBAR_AA40244	promoter	1.181
	GOBAR_AA05739	gene body	1.617	GOBAR_AA19662	promoter	1.178
	GOBAR_AA31859	gene body	1.617	GOBAR_AA33837	promoter	1.178
	GOBAR_AA36510	gene body	1.617	GOBAR_AA22365	promoter	1.174
	GOBAR_AA36511	gene body	1.617	GOBAR_AA13482	promoter	1.17
	GOBAR_AA01940	gene body	1.61	GOBAR_AA17835	promoter	1.17
	GOBAR_AA00442	gene body	1.585	GOBAR_AA20896	promoter	1.17
	GOBAR_AA01555	gene body	1.585	GOBAR_AA26034	promoter	1.17
	GOBAR_AA03179	gene body	1.585	GOBAR_AA30679	promoter	1.17
	GOBAR_AA03672	gene body	1.585	GOBAR_AA33672	promoter	1.17
	GOBAR_AA03757	gene body	1.585	GOBAR_AA33673	promoter	1.17
	GOBAR_AA04045	gene body	1.585	GOBAR_AA33927	promoter	1.17
	GOBAR_AA04121	gene body	1.585	GOBAR_AA34840	promoter	1.17
	GOBAR_AA04178	gene body	1.585	GOBAR_AA14587	promoter	1.17
	GOBAR_AA04431	gene body	1.585	GOBAR_AA15669	promoter	1.17
	GOBAR_AA04893	gene body	1.585	GOBAR_AA22936	promoter	1.17
	GOBAR_AA06484	gene body	1.585	GOBAR_AA36614	promoter	1.17
	GOBAR_AA08958	gene body	1.585	GOBAR_AA16384	promoter	1.166
	GOBAR_AA08989	gene body	1.585	GOBAR_AA39406	promoter	1.164
	GOBAR_AA09747	gene body	1.585	GOBAR_AA21402	promoter	1.162
	GOBAR_AA11267	gene body	1.585	GOBAR_AA21056	promoter	1.16
	GOBAR_AA11536	gene body	1.585	GOBAR_AA10608	promoter	1.158
	GOBAR_AA12203	gene body	1.585	GOBAR_AA15775	promoter	1.158
	GOBAR_AA12983	gene body	1.585	GOBAR_AA17307	promoter	1.158
	GOBAR_AA13501	gene body	1.585	GOBAR_AA20528	promoter	1.158
	GOBAR_AA14235	gene body	1.585	GOBAR_AA20763	promoter	1.158
	GOBAR_AA14646	gene body	1.585	GOBAR_AA38557	promoter	1.158
	GOBAR_AA14719	gene body	1.585	GOBAR_AA07583	promoter	1.155
	GOBAR_AA16096	gene body	1.585	GOBAR_AA23421	promoter	1.152
	GOBAR_AA16544	gene body	1.585	GOBAR_AA27670	promoter	1.152
	GOBAR_AA16549	gene body	1.585	GOBAR_AA32943	promoter	1.152
	GOBAR_AA17080	gene body	1.585	GOBAR_AA34207	promoter	1.152
	GOBAR_AA17247	gene body	1.585	GOBAR_AA12921	promoter	1.152
	GOBAR_AA17627	gene body	1.585	GOBAR_AA22938	promoter	1.149
	GOBAR_AA17729	gene body	1.585	GOBAR_AA09313	promoter	1.148
	GOBAR_AA18731	gene body	1.585	GOBAR_AA32129	promoter	1.147
	GOBAR_AA22369	gene body	1.585	GOBAR_AA32130	promoter	1.147
	GOBAR_AA24554	gene body	1.585	GOBAR_AA37621	promoter	1.147
	GOBAR_AA26227	gene body	1.585	GOBAR_AA02570	promoter	1.144
	GOBAR_AA27622	gene body	1.585	GOBAR_AA36516	promoter	1.144
	GOBAR_AA28706	gene body	1.585	GOBAR_AA37613	promoter	1.144
	GOBAR_AA29770	gene body	1.585	GOBAR_AA02921	promoter	1.143
	GOBAR_AA29878	gene body	1.585	GOBAR_AA34645	promoter	1.142
	GOBAR_AA31115	gene body	1.585	GOBAR_AA04168	promoter	1.138
	GOBAR_AA31731	gene body	1.585	GOBAR_AA05483	promoter	1.138
	GOBAR_AA33680	gene body	1.585	GOBAR_AA07227	promoter	1.138
	GOBAR_AA34014	gene body	1.585	GOBAR_AA08879	promoter	1.138
	GOBAR_AA35079	gene body	1.585	GOBAR_AA26895	promoter	1.138
	GOBAR_AA36978	gene body	1.585	GOBAR_AA29826	promoter	1.138
	GOBAR_AA39010	gene body	1.585	GOBAR_AA32009	promoter	1.138
	GOBAR_AA39074	gene body	1.585	GOBAR_AA36465	promoter	1.138
	GOBAR_AA39142	gene body	1.585	GOBAR_AA37601	promoter	1.138
	GOBAR_AA04385	gene body	1.585	GOBAR_AA02840	promoter	1.138
	GOBAR_AA07483	gene body	1.585	GOBAR_AA12574	promoter	1.138
	GOBAR_AA11666	gene body	1.585	GOBAR_AA20481	promoter	1.138
	GOBAR_AA14586	gene body	1.585	GOBAR_AA20818	promoter	1.138
	GOBAR_AA15496	gene body	1.585	GOBAR_AA29672	promoter	1.138
	GOBAR_AA25128	gene body	1.585	GOBAR_AA23041	promoter	1.134
	GOBAR_AA27435	gene body	1.585	GOBAR_AA02751	promoter	1.132
	GOBAR_AA28440	gene body	1.585	GOBAR_AA05412	promoter	1.132
	GOBAR_AA31853	gene body	1.585	GOBAR_AA28058	promoter	1.132
	GOBAR_AA32071	gene body	1.585	GOBAR_AA30318	promoter	1.132
	GOBAR_AA32398	gene body	1.585	GOBAR_AA03583	promoter	1.132
	GOBAR_AA33212	gene body	1.585	GOBAR_AA01459	promoter	1.131
	GOBAR_AA36714	gene body	1.585	GOBAR_AA30041	promoter	1.131
	GOBAR_AA19173	gene body	1.565	GOBAR_AA37033	promoter	1.131
	GOBAR_AA39830	gene body	1.563	GOBAR_AA17237	promoter	1.131
	GOBAR_AA00288	gene body	1.559	GOBAR_AA06346	promoter	1.129
	GOBAR_AA08011	gene body	1.55	GOBAR_AA11493	promoter	1.129
	GOBAR_AA29713	gene body	1.55	GOBAR_AA11494	promoter	1.129
	GOBAR_AA25338	gene body	1.547	GOBAR_AA24353	promoter	1.129
	GOBAR_AA27352	gene body	1.547	GOBAR_AA34180	promoter	1.129
	GOBAR_AA35879	gene body	1.547	GOBAR_AA27353	promoter	1.129
	GOBAR_AA04400	gene body	1.547	GOBAR_AA06214	promoter	1.126
	GOBAR_AA05197	gene body	1.544	GOBAR_AA08876	promoter	1.126
	GOBAR_AA09730	gene body	1.544	GOBAR_AA09841	promoter	1.126
	GOBAR_AA35080	gene body	1.544	GOBAR_AA29800	promoter	1.126
	GOBAR_AA05180	gene body	1.541	GOBAR_AA11404	promoter	1.126
	GOBAR_AA09323	gene body	1.541	GOBAR_AA12519	promoter	1.126
	GOBAR_AA09418	gene body	1.541	GOBAR_AA37621	promoter	1.123
	GOBAR_AA17011	gene body	1.541	GOBAR_AA01945	promoter	1.122
	GOBAR_AA17819	gene body	1.541	GOBAR_AA08374	promoter	1.122
	GOBAR_AA26133	gene body	1.541	GOBAR_AA23223	promoter	1.122
	GOBAR_AA30540	gene body	1.541	GOBAR_AA05301	promoter	1.121
	GOBAR_AA15051	gene body	1.541	GOBAR_AA15624	promoter	1.12
	GOBAR_AA13405	gene body	1.536	GOBAR_AA05201	promoter	1.119
	GOBAR_AA36856	gene body	1.536	GOBAR_AA05632	promoter	1.115
	GOBAR_AA39845	gene body	1.536	GOBAR_AA20279	promoter	1.115
	GOBAR_AA06159	gene body	1.536	GOBAR_AA34708	promoter	1.115
	GOBAR_AA30638	gene body	1.536	GOBAR_AA15400	promoter	1.115
	GOBAR_AA01577	gene body	1.533	GOBAR_AA20386	promoter	1.115
	GOBAR_AA06943	gene body	1.531	GOBAR_AA22197	promoter	1.115
	GOBAR_AA09236	gene body	1.531	GOBAR_AA34770	promoter	1.115
	GOBAR_AA15815	gene body	1.531	GOBAR_AA35163	promoter	1.115
	GOBAR_AA18311	gene body	1.531	GOBAR_AA04368	promoter	1.112
	GOBAR_AA25708	gene body	1.531	GOBAR_AA16478	promoter	1.112
	GOBAR_AA35109	gene body	1.531	GOBAR_AA33063	promoter	1.109
	GOBAR_AA35899	gene body	1.531	GOBAR_AA26922	promoter	1.107
	GOBAR_AA36709	gene body	1.531	GOBAR_AA28284	promoter	1.107
	GOBAR_AA37900	gene body	1.531	GOBAR_AA28786	promoter	1.107
	GOBAR_AA39833	gene body	1.531	GOBAR_AA34388	promoter	1.107
	GOBAR_AA12704	gene body	1.531	GOBAR_AA34389	promoter	1.107
	GOBAR_AA19624	gene body	1.531	GOBAR_AA37633	promoter	1.107
	GOBAR_AA05925	gene body	1.527	GOBAR_AA05508	promoter	1.105
	GOBAR_AA36510	gene body	1.527	GOBAR_AA15076	promoter	1.105
	GOBAR_AA36511	gene body	1.527	GOBAR_AA39406	promoter	1.105
	GOBAR_AA03171	gene body	1.524	GOBAR_AA02552	promoter	1.104
	GOBAR_AA05489	gene body	1.524	GOBAR_AA11594	promoter	1.104
	GOBAR_AA07756	gene body	1.524	GOBAR_AA18934	promoter	1.104
	GOBAR_AA08737	gene body	1.524	GOBAR_AA34556	promoter	1.104
	GOBAR_AA12490	gene body	1.524	GOBAR_AA06464	promoter	1.1
	GOBAR_AA16678	gene body	1.524	GOBAR_AA09251	promoter	1.1
	GOBAR_AA16679	gene body	1.524	GOBAR_AA18205	promoter	1.1
	GOBAR_AA22686	gene body	1.524	GOBAR_AA18485	promoter	1.1
	GOBAR_AA29768	gene body	1.524	GOBAR_AA18778	promoter	1.1
	GOBAR_AA31427	gene body	1.524	GOBAR_AA22335	promoter	1.1
	GOBAR_AA39902	gene body	1.524	GOBAR_AA28025	promoter	1.1
	GOBAR_AA38022	gene body	1.524	GOBAR_AA29346	promoter	1.1
	GOBAR_AA14883	gene body	1.519	GOBAR_AA18229	promoter	1.1
	GOBAR_AA19746	gene body	1.519	GOBAR_AA27248	promoter	1.1
	GOBAR_AA06876	gene body	1.515	GOBAR_AA37806	promoter	1.1
	GOBAR_AA13455	gene body	1.515	GOBAR_AA31927	promoter	1.097
	GOBAR_AA14420	gene body	1.515	GOBAR_AA37573	promoter	1.097
	GOBAR_AA14618	gene body	1.515	GOBAR_AA06302	promoter	1.096
	GOBAR_AA14711	gene body	1.515	GOBAR_AA08610	promoter	1.096
	GOBAR_AA15874	gene body	1.515	GOBAR_AA26561	promoter	1.096
	GOBAR_AA25128	gene body	1.515	GOBAR_AA39923	promoter	1.096
	GOBAR_AA38078	gene body	1.515	GOBAR_AA00454	promoter	1.095
	GOBAR_AA38877	gene body	1.515	GOBAR_AA06488	promoter	1.095
	GOBAR_AA39540	gene body	1.515	GOBAR_AA21615	promoter	1.095
	GOBAR_AA01847	gene body	1.515	GOBAR_AA06777	promoter	1.094
	GOBAR_AA10040	gene body	1.515	GOBAR_AA06778	promoter	1.094
	GOBAR_AA22686	gene body	1.515	GOBAR_AA07409	promoter	1.093
	GOBAR_AA39501	gene body	1.515	GOBAR_AA21185	promoter	1.093
	GOBAR_AA01409	gene body	1.511	GOBAR_AA24195	promoter	1.093
	GOBAR_AA08668	gene body	1.509	GOBAR_AA34770	promoter	1.093
	GOBAR_AA16508	gene body	1.509	GOBAR_AA20528	promoter	1.093
	GOBAR_AA20944	gene body	1.509	GOBAR_AA07863	promoter	1.091
	GOBAR_AA25791	gene body	1.509	GOBAR_AA12880	promoter	1.091
	GOBAR_AA40284	gene body	1.509	GOBAR_AA10707	promoter	1.09
	GOBAR_AA01944	gene body	1.509	GOBAR_AA03423	promoter	1.087
	GOBAR_AA17722	gene body	1.508	GOBAR_AA10898	promoter	1.087
	GOBAR_AA29289	gene body	1.503	GOBAR_AA04219	promoter	1.084
	GOBAR_AA29451	gene body	1.503	GOBAR_AA23896	promoter	1.082
	GOBAR_AA31805	gene body	1.503	GOBAR_AA38582	promoter	1.082
	GOBAR_AA20308	gene body	1.503	GOBAR_AA12921	promoter	1.081
	GOBAR_AA31594	gene body	1.503	GOBAR_AA09275	promoter	1.078
	GOBAR_AA02573	gene body	1.499	GOBAR_AA11211	promoter	1.078
	GOBAR_AA14378	gene body	1.499	GOBAR_AA12766	promoter	1.078
	GOBAR_AA10782	gene body	1.497	GOBAR_AA17475	promoter	1.078
	GOBAR_AA10230	gene body	1.495	GOBAR_AA20112	promoter	1.078
	GOBAR_AA37261	gene body	1.495	GOBAR_AA21650	promoter	1.078
	GOBAR_AA11120	gene body	1.492	GOBAR_AA22759	promoter	1.078
	GOBAR_AA35205	gene body	1.49	GOBAR_AA24435	promoter	1.078
	GOBAR_AA29356	gene body	1.49	GOBAR_AA25166	promoter	1.078
	GOBAR_AA29357	gene body	1.49	GOBAR_AA26617	promoter	1.078
	GOBAR_AA05009	gene body	1.489	GOBAR_AA24877	promoter	1.078
	GOBAR_AA15367	gene body	1.489	GOBAR_AA40022	promoter	1.078
	GOBAR_AA02806	gene body	1.485	GOBAR_AA40023	promoter	1.078
	GOBAR_AA04195	gene body	1.485	GOBAR_AA15553	promoter	1.075
	GOBAR_AA12023	gene body	1.485	GOBAR_AA16025	promoter	1.075
	GOBAR_AA22497	gene body	1.485	GOBAR_AA03222	promoter	1.07
	GOBAR_AA37429	gene body	1.485	GOBAR_AA11444	promoter	1.07
	GOBAR_AA40411	gene body	1.485	GOBAR_AA11672	promoter	1.07
	GOBAR_AA01373	gene body	1.485	GOBAR_AA14375	promoter	1.07
	GOBAR_AA39913	gene body	1.482	GOBAR_AA16536	promoter	1.07
	GOBAR_AA19477	gene body	1.48	GOBAR_AA20266	promoter	1.07
	GOBAR_AA04207	gene body	1.478	GOBAR_AA29918	promoter	1.07
	GOBAR_AA06052	gene body	1.478	GOBAR_AA38030	promoter	1.07
	GOBAR_AA07211	gene body	1.478	GOBAR_AA32068	promoter	1.07
	GOBAR_AA07554	gene body	1.478	GOBAR_AA36119	promoter	1.07
	GOBAR_AA07701	gene body	1.478	GOBAR_AA05831	promoter	1.067
	GOBAR_AA07811	gene body	1.478	GOBAR_AA15201	promoter	1.067
	GOBAR_AA08451	gene body	1.474	GOBAR_AA25672	promoter	1.067
	GOBAR_AA09383	gene body	1.474	GOBAR_AA28361	promoter	1.067
	GOBAR_AA23787	gene body	1.474	GOBAR_AA39818	promoter	1.067
	GOBAR_AA25244	gene body	1.474	GOBAR_AA26838	promoter	1.067
	GOBAR_AA33919	gene body	1.474	GOBAR_AA08629	promoter	1.064
	GOBAR_AA40194	gene body	1.474	GOBAR_AA13117	promoter	1.064
	GOBAR_AA31525	gene body	1.474	GOBAR_AA22685	promoter	1.064
	GOBAR_AA36507	gene body	1.474	GOBAR_AA27742	promoter	1.064
	GOBAR_AA12333	gene body	1.471	GOBAR_AA29166	promoter	1.064
	GOBAR_AA12927	gene body	1.469	GOBAR_AA02662	promoter	1.064
	GOBAR_AA07209	gene body	1.467	GOBAR_AA38488	promoter	1.064
	GOBAR_AA15028	gene body	1.465	GOBAR_AA19886	promoter	1.062
	GOBAR_AA00185	gene body	1.459	GOBAR_AA29156	promoter	1.061
	GOBAR_AA00284	gene body	1.459	GOBAR_AA30868	promoter	1.061
	GOBAR_AA01847	gene body	1.459	GOBAR_AA01594	promoter	1.059
	GOBAR_AA02585	gene body	1.459	GOBAR_AA12760	promoter	1.059
	GOBAR_AA07184	gene body	1.459	GOBAR_AA25330	promoter	1.059
	GOBAR_AA09293	gene body	1.459	GOBAR_AA27025	promoter	1.059
	GOBAR_AA10191	gene body	1.459	GOBAR_AA27426	promoter	1.059
	GOBAR_AA12307	gene body	1.459	GOBAR_AA28087	promoter	1.059
	GOBAR_AA18210	gene body	1.459	GOBAR_AA39913	promoter	1.059
	GOBAR_AA19739	gene body	1.459	GOBAR_AA40480	promoter	1.059
	GOBAR_AA19877	gene body	1.459	GOBAR_AA40481	promoter	1.059
	GOBAR_AA20853	gene body	1.459	GOBAR_AA15008	promoter	1.059
	GOBAR_AA28969	gene body	1.459	GOBAR_AA07029	promoter	1.057
	GOBAR_AA30198	gene body	1.459	GOBAR_AA12556	promoter	1.057
	GOBAR_AA34102	gene body	1.459	GOBAR_AA29546	promoter	1.057
	GOBAR_AA38505	gene body	1.459	GOBAR_AA02453	promoter	1.054
	GOBAR_AA11563	gene body	1.459	GOBAR_AA06011	promoter	1.054
	GOBAR_AA15730	gene body	1.459	GOBAR_AA38109	promoter	1.054
	GOBAR_AA25147	gene body	1.459	GOBAR_AA22823	promoter	1.054
	GOBAR_AA29672	gene body	1.459	GOBAR_AA30367	promoter	1.054
	GOBAR_AA33731	gene body	1.459	GOBAR_AA02025	promoter	1.051
	GOBAR_AA37153	gene body	1.459	GOBAR_AA10351	promoter	1.051
	GOBAR_AA07552	gene body	1.454	GOBAR_AA12704	promoter	1.051
	GOBAR_AA33304	gene body	1.453	GOBAR_AA22041	promoter	1.051
	GOBAR_AA13144	gene body	1.451	GOBAR_AA28838	promoter	1.051
	GOBAR_AA08402	gene body	1.447	GOBAR_AA33528	promoter	1.051
	GOBAR_AA12866	gene body	1.447	GOBAR_AA24864	promoter	1.051
	GOBAR_AA24250	gene body	1.447	GOBAR_AA21497	promoter	1.049
	GOBAR_AA26943	gene body	1.447	GOBAR_AA00646	promoter	1.047
	GOBAR_AA12337	gene body	1.447	GOBAR_AA14764	promoter	1.047
	GOBAR_AA38637	gene body	1.447	GOBAR_AA16333	promoter	1.047
	GOBAR_AA38817	gene body	1.447	GOBAR_AA16334	promoter	1.047
	GOBAR_AA00846	gene body	1.445	GOBAR_AA16766	promoter	1.047
	GOBAR_AA06041	gene body	1.445	GOBAR_AA18011	promoter	1.047
	GOBAR_AA06491	gene body	1.444	GOBAR_AA23105	promoter	1.047
	GOBAR_AA19527	gene body	1.441	GOBAR_AA24515	promoter	1.047
	GOBAR_AA19570	gene body	1.441	GOBAR_AA31859	promoter	1.047
	GOBAR_AA03184	gene body	1.441	GOBAR_AA32978	promoter	1.047
	GOBAR_AA36254	gene body	1.436	GOBAR_AA21497	promoter	1.047
	GOBAR_AA01433	gene body	1.433	GOBAR_AA07735	promoter	1.044
	GOBAR_AA01830	gene body	1.433	GOBAR_AA08866	promoter	1.044
	GOBAR_AA06013	gene body	1.433	GOBAR_AA26333	promoter	1.044
	GOBAR_AA06211	gene body	1.433	GOBAR_AA27627	promoter	1.044
	GOBAR_AA06994	gene body	1.433	GOBAR_AA28131	promoter	1.044
	GOBAR_AA08422	gene body	1.433	GOBAR_AA24585	promoter	1.044
	GOBAR_AA12216	gene body	1.433	GOBAR_AA02546	promoter	1.043
	GOBAR_AA12390	gene body	1.433	GOBAR_AA01464	promoter	1.042
	GOBAR_AA13566	gene body	1.433	GOBAR_AA10612	promoter	1.042
	GOBAR_AA19560	gene body	1.433	GOBAR_AA10613	promoter	1.042
	GOBAR_AA35094	gene body	1.433	GOBAR_AA36731	promoter	1.042
	GOBAR_AA39501	gene body	1.433	GOBAR_AA33568	promoter	1.042
	GOBAR_AA39841	gene body	1.433	GOBAR_AA35938	promoter	1.042
	GOBAR_AA00283	gene body	1.429	GOBAR_AA29047	promoter	1.041
	GOBAR_AA18883	gene body	1.429	GOBAR_AA27934	promoter	1.04
	GOBAR_AA22474	gene body	1.429	GOBAR_AA32731	promoter	1.04
	GOBAR_AA37344	gene body	1.429	GOBAR_AA32732	promoter	1.04
	GOBAR_AA40052	gene body	1.429	GOBAR_AA36886	promoter	1.04
	GOBAR_AA35950	gene body	1.424	GOBAR_AA12522	promoter	1.038
	GOBAR_AA29672	gene body	1.423	GOBAR_AA01319	promoter	1.037
	GOBAR_AA06854	gene body	1.423	GOBAR_AA25511	promoter	1.036
	GOBAR_AA00221	gene body	1.415	GOBAR_AA29546	promoter	1.036
	GOBAR_AA03888	gene body	1.415	GOBAR_AA35682	promoter	1.036
	GOBAR_AA03891	gene body	1.415	GOBAR_AA09500	promoter	1.034
	GOBAR_AA05834	gene body	1.415	GOBAR_AA08132	promoter	1.031
	GOBAR_AA06214	gene body	1.415	GOBAR_AA15223	promoter	1.031
	GOBAR_AA07091	gene body	1.415	GOBAR_AA32030	promoter	1.031
	GOBAR_AA07864	gene body	1.415	GOBAR_AA19163	promoter	1.031
	GOBAR_AA10732	gene body	1.415	GOBAR_AA09331	promoter	1.03
	GOBAR_AA11009	gene body	1.415	GOBAR_AA34767	promoter	1.029
	GOBAR_AA12495	gene body	1.415	GOBAR_AA18649	promoter	1.029
	GOBAR_AA16983	gene body	1.415	GOBAR_AA28526	promoter	1.027
	GOBAR_AA20757	gene body	1.415	GOBAR_AA28527	promoter	1.027
	GOBAR_AA23694	gene body	1.415	GOBAR_AA18801	promoter	1.026
	GOBAR_AA26102	gene body	1.415	GOBAR_AA27326	promoter	1.026
	GOBAR_AA27240	gene body	1.415	GOBAR_AA33941	promoter	1.026
	GOBAR_AA28362	gene body	1.415	GOBAR_AA37043	promoter	1.026
	GOBAR_AA28903	gene body	1.415	GOBAR_AA22904	promoter	1.026
	GOBAR_AA29494	gene body	1.415	GOBAR_AA29258	promoter	1.026
	GOBAR_AA32261	gene body	1.415	GOBAR_AA00887	promoter	1.025
	GOBAR_AA32654	gene body	1.415	GOBAR_AA22365	promoter	1.024
	GOBAR_AA35916	gene body	1.415	GOBAR_AA23031	promoter	1.024
	GOBAR_AA36118	gene body	1.415	GOBAR_AA05756	promoter	1.023
	GOBAR_AA36770	gene body	1.415	GOBAR_AA39243	promoter	1.023
	GOBAR_AA37570	gene body	1.415	GOBAR_AA25165	promoter	1.023
	GOBAR_AA05372	gene body	1.415	GOBAR_AA01083	promoter	1.022
	GOBAR_AA13025	gene body	1.415	GOBAR_AA07322	promoter	1.022
	GOBAR_AA31216	gene body	1.415	GOBAR_AA16478	promoter	1.022
	GOBAR_AA33469	gene body	1.415	GOBAR_AA35218	promoter	1.02
	GOBAR_AA02677	gene body	1.407	GOBAR_AA04564	promoter	1.019
	GOBAR_AA09859	gene body	1.404	GOBAR_AA08594	promoter	1.019
	GOBAR_AA22724	gene body	1.404	GOBAR_AA11081	promoter	1.019
	GOBAR_AA12822	gene body	1.402	GOBAR_AA12522	promoter	1.019
	GOBAR_AA31637	gene body	1.402	GOBAR_AA12922	promoter	1.018
	GOBAR_AA40005	gene body	1.402	GOBAR_AA00467	promoter	1
	GOBAR_AA14260	gene body	1.402	GOBAR_AA02355	promoter	1
	GOBAR_AA08992	gene body	1.399	GOBAR_AA07855	promoter	1
	GOBAR_AA11892	gene body	1.399	GOBAR_AA09871	promoter	1
	GOBAR_AA16899	gene body	1.399	GOBAR_AA12022	promoter	1
	GOBAR_AA19878	gene body	1.399	GOBAR_AA12233	promoter	1
	GOBAR_AA24790	gene body	1.399	GOBAR_AA13680	promoter	1
	GOBAR_AA27435	gene body	1.399	GOBAR_AA15368	promoter	1
	GOBAR_AA29830	gene body	1.399	GOBAR_AA16945	promoter	1
	GOBAR_AA34683	gene body	1.399	GOBAR_AA17237	promoter	1
	GOBAR_AA15055	gene body	1.399	GOBAR_AA26756	promoter	1
	GOBAR_AA26210	gene body	1.396	GOBAR_AA26757	promoter	1
	GOBAR_AA00056	gene body	1.392	GOBAR_AA26946	promoter	1
	GOBAR_AA03087	gene body	1.392	GOBAR_AA27235	promoter	1
	GOBAR_AA07707	gene body	1.392	GOBAR_AA27248	promoter	1
	GOBAR_AA09306	gene body	1.392	GOBAR_AA27417	promoter	1
	GOBAR_AA09417	gene body	1.392	GOBAR_AA27514	promoter	1
	GOBAR_AA09605	gene body	1.392	GOBAR_AA34342	promoter	1
	GOBAR_AA12958	gene body	1.392	GOBAR_AA36253	promoter	1
	GOBAR_AA14003	gene body	1.392	GOBAR_AA36464	promoter	1
	GOBAR_AA15378	gene body	1.392	GOBAR_AA36508	promoter	1
	GOBAR_AA20779	gene body	1.392	GOBAR_AA37207	promoter	1
	GOBAR_AA21815	gene body	1.392	GOBAR_AA37899	promoter	1
	GOBAR_AA26433	gene body	1.392	GOBAR_AA38877	promoter	1
	GOBAR_AA28409	gene body	1.392	GOBAR_AA39025	promoter	1
	GOBAR_AA28555	gene body	1.392	GOBAR_AA02854	promoter	1
	GOBAR_AA29014	gene body	1.392	GOBAR_AA04057	promoter	1
	GOBAR_AA30315	gene body	1.392	GOBAR_AA08929	promoter	1
	GOBAR_AA33728	gene body	1.392	GOBAR_AA11097	promoter	1
	GOBAR_AA34348	gene body	1.392	GOBAR_AA12949	promoter	1
	GOBAR_AA35940	gene body	1.392	GOBAR_AA15518	promoter	1
	GOBAR_AA38284	gene body	1.392	GOBAR_AA17249	promoter	1
	GOBAR_AA00002	gene body	1.392	GOBAR_AA25011	promoter	1
	GOBAR_AA01465	gene body	1.392	GOBAR_AA36031	promoter	1
	GOBAR_AA08935	gene body	1.392	GOBAR_AA38874	promoter	1
	GOBAR_AA30246	gene body	1.392	GOBAR_AA38963	promoter	1
	GOBAR_AA31567	gene body	1.392	GOBAR_AA07579	promoter	0.974
	GOBAR_AA38207	gene body	1.392	GOBAR_AA22213	promoter	0.963
	GOBAR_AA07944	gene body	1.39	GOBAR_AA28318	promoter	0.963
	GOBAR_AA00061	gene body	1.387	GOBAR_AA18971	promoter	0.959
	GOBAR_AA01461	gene body	1.387	GOBAR_AA24572	promoter	-0.933
	GOBAR_AA02729	gene body	1.387	GOBAR_AA30093	promoter	-0.939
	GOBAR_AA16458	gene body	1.387	GOBAR_AA08772	promoter	-0.951
	GOBAR_AA22689	gene body	1.387	GOBAR_AA27251	promoter	-0.962
	GOBAR_AA30597	gene body	1.385	GOBAR_AA38876	promoter	-0.965
	GOBAR_AA01956	gene body	1.379	GOBAR_AA24141	promoter	-0.973
	GOBAR_AA03898	gene body	1.379	GOBAR_AA09291	promoter	-0.984
	GOBAR_AA06042	gene body	1.379	GOBAR_AA00603	promoter	-1
	GOBAR_AA08623	gene body	1.379	GOBAR_AA01679	promoter	-1
	GOBAR_AA19796	gene body	1.379	GOBAR_AA02935	promoter	-1
	GOBAR_AA21656	gene body	1.379	GOBAR_AA05835	promoter	-1
	GOBAR_AA25446	gene body	1.379	GOBAR_AA08176	promoter	-1
	GOBAR_AA26422	gene body	1.379	GOBAR_AA09465	promoter	-1
	GOBAR_AA27699	gene body	1.379	GOBAR_AA09752	promoter	-1
	GOBAR_AA28831	gene body	1.379	GOBAR_AA10099	promoter	-1
	GOBAR_AA29986	gene body	1.379	GOBAR_AA12585	promoter	-1
	GOBAR_AA30819	gene body	1.379	GOBAR_AA14298	promoter	-1
	GOBAR_AA36463	gene body	1.379	GOBAR_AA14878	promoter	-1
	GOBAR_AA38387	gene body	1.379	GOBAR_AA15319	promoter	-1
	GOBAR_AA38735	gene body	1.379	GOBAR_AA15320	promoter	-1
	GOBAR_AA18234	gene body	1.379	GOBAR_AA20719	promoter	-1
	GOBAR_AA05516	gene body	1.372	GOBAR_AA20720	promoter	-1
	GOBAR_AA32601	gene body	1.372	GOBAR_AA20853	promoter	-1
	GOBAR_AA38525	gene body	1.372	GOBAR_AA21559	promoter	-1
	GOBAR_AA00467	gene body	1.369	GOBAR_AA23204	promoter	-1
	GOBAR_AA09420	gene body	1.369	GOBAR_AA24364	promoter	-1
	GOBAR_AA24662	gene body	1.369	GOBAR_AA26748	promoter	-1
	GOBAR_AA14227	gene body	1.367	GOBAR_AA27076	promoter	-1
	GOBAR_AA04642	gene body	1.363	GOBAR_AA27401	promoter	-1
	GOBAR_AA05141	gene body	1.363	GOBAR_AA27600	promoter	-1
	GOBAR_AA07090	gene body	1.363	GOBAR_AA27989	promoter	-1
	GOBAR_AA18535	gene body	1.363	GOBAR_AA29812	promoter	-1
	GOBAR_AA18989	gene body	1.363	GOBAR_AA30164	promoter	-1
	GOBAR_AA12333	gene body	1.359	GOBAR_AA32026	promoter	-1
	GOBAR_AA05403	gene body	1.358	GOBAR_AA34942	promoter	-1
	GOBAR_AA05815	gene body	1.358	GOBAR_AA39352	promoter	-1
	GOBAR_AA11653	gene body	1.358	GOBAR_AA40074	promoter	-1
	GOBAR_AA28449	gene body	1.358	GOBAR_AA02434	promoter	-1
	GOBAR_AA31950	gene body	1.358	GOBAR_AA03387	promoter	-1
	GOBAR_AA02983	gene body	1.354	GOBAR_AA05221	promoter	-1
	GOBAR_AA04188	gene body	1.354	GOBAR_AA05230	promoter	-1
	GOBAR_AA10155	gene body	1.354	GOBAR_AA06568	promoter	-1
	GOBAR_AA10926	gene body	1.354	GOBAR_AA08051	promoter	-1
	GOBAR_AA15039	gene body	1.354	GOBAR_AA08052	promoter	-1
	GOBAR_AA20237	gene body	1.354	GOBAR_AA10907	promoter	-1
	GOBAR_AA27031	gene body	1.354	GOBAR_AA13312	promoter	-1
	GOBAR_AA37127	gene body	1.354	GOBAR_AA14462	promoter	-1
	GOBAR_AA38637	gene body	1.354	GOBAR_AA15983	promoter	-1
	GOBAR_AA39437	gene body	1.354	GOBAR_AA17952	promoter	-1
	GOBAR_AA39788	gene body	1.354	GOBAR_AA22626	promoter	-1
	GOBAR_AA06053	gene body	1.354	GOBAR_AA24769	promoter	-1
	GOBAR_AA36262	gene body	1.354	GOBAR_AA28548	promoter	-1
	GOBAR_AA36263	gene body	1.354	GOBAR_AA30306	promoter	-1
	GOBAR_AA02964	gene body	1.348	GOBAR_AA32135	promoter	-1
	GOBAR_AA11074	gene body	1.348	GOBAR_AA32136	promoter	-1
	GOBAR_AA18503	gene body	1.348	GOBAR_AA34579	promoter	-1
	GOBAR_AA22728	gene body	1.348	GOBAR_AA32472	promoter	-1.015
	GOBAR_AA24374	gene body	1.348	GOBAR_AA34243	promoter	-1.015
	GOBAR_AA33822	gene body	1.348	GOBAR_AA05221	promoter	-1.016
	GOBAR_AA38790	gene body	1.348	GOBAR_AA31358	promoter	-1.016
	GOBAR_AA39755	gene body	1.348	GOBAR_AA29716	promoter	-1.017
	GOBAR_AA10258	gene body	1.346	GOBAR_AA24263	promoter	-1.018
	GOBAR_AA04275	gene body	1.344	GOBAR_AA26960	promoter	-1.018
	GOBAR_AA05210	gene body	1.344	GOBAR_AA17523	promoter	-1.019
	GOBAR_AA07021	gene body	1.344	GOBAR_AA05230	promoter	-1.02
	GOBAR_AA34868	gene body	1.344	GOBAR_AA31305	promoter	-1.02
	GOBAR_AA37709	gene body	1.344	GOBAR_AA33052	promoter	-1.02
	GOBAR_AA25012	gene body	1.341	GOBAR_AA07952	promoter	-1.02
	GOBAR_AA30274	gene body	1.341	GOBAR_AA03353	promoter	-1.021
	GOBAR_AA34852	gene body	1.341	GOBAR_AA02247	promoter	-1.022
	GOBAR_AA10614	gene body	1.339	GOBAR_AA29993	promoter	-1.022
	GOBAR_AA16878	gene body	1.339	GOBAR_AA00244	promoter	-1.022
	GOBAR_AA28523	gene body	1.339	GOBAR_AA05022	promoter	-1.024
	GOBAR_AA31667	gene body	1.339	GOBAR_AA08049	promoter	-1.024
	GOBAR_AA32459	gene body	1.339	GOBAR_AA17567	promoter	-1.024
	GOBAR_AA36403	gene body	1.339	GOBAR_AA29140	promoter	-1.024
	GOBAR_AA03945	gene body	1.339	GOBAR_AA33683	promoter	-1.024
	GOBAR_AA38692	gene body	1.339	GOBAR_AA01568	promoter	-1.025
	GOBAR_AA01940	gene body	1.337	GOBAR_AA08100	promoter	-1.025
	GOBAR_AA14237	gene body	1.337	GOBAR_AA02434	promoter	-1.026
	GOBAR_AA30836	gene body	1.337	GOBAR_AA08976	promoter	-1.026
	GOBAR_AA28080	gene body	1.337	GOBAR_AA10885	promoter	-1.026
	GOBAR_AA36507	gene body	1.334	GOBAR_AA25107	promoter	-1.026
	GOBAR_AA12973	gene body	1.333	GOBAR_AA08367	promoter	-1.026
	GOBAR_AA26283	gene body	1.333	GOBAR_AA26752	promoter	-1.026
	GOBAR_AA00457	gene body	1.322	GOBAR_AA06719	promoter	-1.027
	GOBAR_AA00501	gene body	1.322	GOBAR_AA04598	promoter	-1.027
	GOBAR_AA01409	gene body	1.322	GOBAR_AA08209	promoter	-1.027
	GOBAR_AA03273	gene body	1.322	GOBAR_AA15026	promoter	-1.027
	GOBAR_AA04368	gene body	1.322	GOBAR_AA22824	promoter	-1.029
	GOBAR_AA04847	gene body	1.322	GOBAR_AA03230	promoter	-1.03
	GOBAR_AA05129	gene body	1.322	GOBAR_AA04251	promoter	-1.03
	GOBAR_AA05467	gene body	1.322	GOBAR_AA01136	promoter	-1.03
	GOBAR_AA05918	gene body	1.322	GOBAR_AA01692	promoter	-1.031
	GOBAR_AA06610	gene body	1.322	GOBAR_AA12444	promoter	-1.031
	GOBAR_AA08184	gene body	1.322	GOBAR_AA06773	promoter	-1.031
	GOBAR_AA08439	gene body	1.322	GOBAR_AA20504	promoter	-1.031
	GOBAR_AA09110	gene body	1.322	GOBAR_AA39300	promoter	-1.031
	GOBAR_AA10204	gene body	1.322	GOBAR_AA00853	promoter	-1.032
	GOBAR_AA10611	gene body	1.322	GOBAR_AA08006	promoter	-1.032
	GOBAR_AA11068	gene body	1.322	GOBAR_AA10907	promoter	-1.032
	GOBAR_AA11474	gene body	1.322	GOBAR_AA18608	promoter	-1.032
	GOBAR_AA12595	gene body	1.322	GOBAR_AA20868	promoter	-1.032
	GOBAR_AA12784	gene body	1.322	GOBAR_AA34070	promoter	-1.032
	GOBAR_AA13094	gene body	1.322	GOBAR_AA34791	promoter	-1.032
	GOBAR_AA13918	gene body	1.322	GOBAR_AA08664	promoter	-1.032
	GOBAR_AA16118	gene body	1.322	GOBAR_AA08665	promoter	-1.032
	GOBAR_AA16125	gene body	1.322	GOBAR_AA16673	promoter	-1.032
	GOBAR_AA16639	gene body	1.322	GOBAR_AA26527	promoter	-1.032
	GOBAR_AA17132	gene body	1.322	GOBAR_AA14250	promoter	-1.033
	GOBAR_AA19778	gene body	1.322	GOBAR_AA28886	promoter	-1.033
	GOBAR_AA20525	gene body	1.322	GOBAR_AA40410	promoter	-1.033
	GOBAR_AA22247	gene body	1.322	GOBAR_AA08100	promoter	-1.034
	GOBAR_AA24057	gene body	1.322	GOBAR_AA12630	promoter	-1.034
	GOBAR_AA24578	gene body	1.322	GOBAR_AA17176	promoter	-1.034
	GOBAR_AA24754	gene body	1.322	GOBAR_AA39300	promoter	-1.034
	GOBAR_AA27165	gene body	1.322	GOBAR_AA02981	promoter	-1.034
	GOBAR_AA27256	gene body	1.322	GOBAR_AA28223	promoter	-1.035
	GOBAR_AA28834	gene body	1.322	GOBAR_AA36630	promoter	-1.035
	GOBAR_AA29936	gene body	1.322	GOBAR_AA39541	promoter	-1.035
	GOBAR_AA30302	gene body	1.322	GOBAR_AA05469	promoter	-1.036
	GOBAR_AA30654	gene body	1.322	GOBAR_AA13726	promoter	-1.036
	GOBAR_AA31039	gene body	1.322	GOBAR_AA16534	promoter	-1.036
	GOBAR_AA33567	gene body	1.322	GOBAR_AA17179	promoter	-1.036
	GOBAR_AA33622	gene body	1.322	GOBAR_AA27597	promoter	-1.036
	GOBAR_AA33804	gene body	1.322	GOBAR_AA31075	promoter	-1.036
	GOBAR_AA34551	gene body	1.322	GOBAR_AA16534	promoter	-1.036
	GOBAR_AA34684	gene body	1.322	GOBAR_AA17061	promoter	-1.036
	GOBAR_AA37660	gene body	1.322	GOBAR_AA02692	promoter	-1.037
	GOBAR_AA37667	gene body	1.322	GOBAR_AA02895	promoter	-1.037
	GOBAR_AA39004	gene body	1.322	GOBAR_AA24043	promoter	-1.037
	GOBAR_AA39058	gene body	1.322	GOBAR_AA29847	promoter	-1.037
	GOBAR_AA01364	gene body	1.322	GOBAR_AA32737	promoter	-1.037
	GOBAR_AA08876	gene body	1.322	GOBAR_AA36715	promoter	-1.037
	GOBAR_AA09923	gene body	1.322	GOBAR_AA02488	promoter	-1.037
	GOBAR_AA10431	gene body	1.322	GOBAR_AA26376	promoter	-1.037
	GOBAR_AA11120	gene body	1.322	GOBAR_AA31454	promoter	-1.037
	GOBAR_AA19285	gene body	1.322	GOBAR_AA14031	promoter	-1.038
	GOBAR_AA27426	gene body	1.322	GOBAR_AA14754	promoter	-1.038
	GOBAR_AA30061	gene body	1.322	GOBAR_AA24042	promoter	-1.04
	GOBAR_AA36614	gene body	1.322	GOBAR_AA32320	promoter	-1.04
	GOBAR_AA36885	gene body	1.322	GOBAR_AA23569	promoter	-1.04
	GOBAR_AA01711	gene body	1.31	GOBAR_AA23570	promoter	-1.04
	GOBAR_AA24752	gene body	1.31	GOBAR_AA31315	promoter	-1.04
	GOBAR_AA24753	gene body	1.31	GOBAR_AA06972	promoter	-1.042
	GOBAR_AA15211	gene body	1.308	GOBAR_AA16363	promoter	-1.042
	GOBAR_AA35020	gene body	1.308	GOBAR_AA32448	promoter	-1.042
	GOBAR_AA00927	gene body	1.305	GOBAR_AA32449	promoter	-1.042
	GOBAR_AA05314	gene body	1.305	GOBAR_AA33453	promoter	-1.043
	GOBAR_AA12550	gene body	1.305	GOBAR_AA33454	promoter	-1.043
	GOBAR_AA13147	gene body	1.305	GOBAR_AA14564	promoter	-1.044
	GOBAR_AA15751	gene body	1.305	GOBAR_AA17856	promoter	-1.044
	GOBAR_AA28899	gene body	1.305	GOBAR_AA10719	promoter	-1.044
	GOBAR_AA08742	gene body	1.303	GOBAR_AA27077	promoter	-1.044
	GOBAR_AA10519	gene body	1.303	GOBAR_AA32287	promoter	-1.044
	GOBAR_AA28216	gene body	1.303	GOBAR_AA08097	promoter	-1.046
	GOBAR_AA32286	gene body	1.303	GOBAR_AA19007	promoter	-1.046
	GOBAR_AA03007	gene body	1.303	GOBAR_AA31154	promoter	-1.046
	GOBAR_AA10185	gene body	1.3	GOBAR_AA21979	promoter	-1.047
	GOBAR_AA14260	gene body	1.3	GOBAR_AA29716	promoter	-1.047
	GOBAR_AA17475	gene body	1.3	GOBAR_AA32594	promoter	-1.047
	GOBAR_AA25557	gene body	1.3	GOBAR_AA35930	promoter	-1.047
	GOBAR_AA29084	gene body	1.3	GOBAR_AA22117	promoter	-1.049
	GOBAR_AA30971	gene body	1.3	GOBAR_AA22118	promoter	-1.049
	GOBAR_AA31251	gene body	1.3	GOBAR_AA11803	promoter	-1.049
	GOBAR_AA35788	gene body	1.3	GOBAR_AA20360	promoter	-1.049
	GOBAR_AA36223	gene body	1.3	GOBAR_AA24514	promoter	-1.049
	GOBAR_AA38817	gene body	1.3	GOBAR_AA00351	promoter	-1.051
	GOBAR_AA04360	gene body	1.3	GOBAR_AA10648	promoter	-1.051
	GOBAR_AA24413	gene body	1.3	GOBAR_AA16224	promoter	-1.051
	GOBAR_AA14203	gene body	1.298	GOBAR_AA24564	promoter	-1.051
	GOBAR_AA00737	gene body	1.295	GOBAR_AA27535	promoter	-1.051
	GOBAR_AA02693	gene body	1.295	GOBAR_AA29529	promoter	-1.051
	GOBAR_AA03659	gene body	1.295	GOBAR_AA31941	promoter	-1.051
	GOBAR_AA05055	gene body	1.295	GOBAR_AA31942	promoter	-1.051
	GOBAR_AA05615	gene body	1.295	GOBAR_AA35560	promoter	-1.051
	GOBAR_AA05835	gene body	1.295	GOBAR_AA14880	promoter	-1.051
	GOBAR_AA07316	gene body	1.295	GOBAR_AA02132	promoter	-1.052
	GOBAR_AA11081	gene body	1.295	GOBAR_AA14983	promoter	-1.052
	GOBAR_AA23103	gene body	1.295	GOBAR_AA40166	promoter	-1.052
	GOBAR_AA27905	gene body	1.295	GOBAR_AA04393	promoter	-1.052
	GOBAR_AA31329	gene body	1.295	GOBAR_AA04394	promoter	-1.052
	GOBAR_AA35339	gene body	1.295	GOBAR_AA37093	promoter	-1.053
	GOBAR_AA36782	gene body	1.295	GOBAR_AA27680	promoter	-1.054
	GOBAR_AA38733	gene body	1.295	GOBAR_AA27681	promoter	-1.054
	GOBAR_AA38885	gene body	1.295	GOBAR_AA29464	promoter	-1.054
	GOBAR_AA01086	gene body	1.295	GOBAR_AA39611	promoter	-1.054
	GOBAR_AA01685	gene body	1.295	GOBAR_AA05022	promoter	-1.054
	GOBAR_AA07090	gene body	1.295	GOBAR_AA06744	promoter	-1.054
	GOBAR_AA33672	gene body	1.295	GOBAR_AA08976	promoter	-1.054
	GOBAR_AA01473	gene body	1.29	GOBAR_AA13107	promoter	-1.054
	GOBAR_AA04919	gene body	1.29	GOBAR_AA19252	promoter	-1.054
	GOBAR_AA05511	gene body	1.29	GOBAR_AA21404	promoter	-1.054
	GOBAR_AA10234	gene body	1.29	GOBAR_AA26622	promoter	-1.054
	GOBAR_AA15459	gene body	1.29	GOBAR_AA34942	promoter	-1.054
	GOBAR_AA17991	gene body	1.29	GOBAR_AA39301	promoter	-1.054
	GOBAR_AA21039	gene body	1.29	GOBAR_AA11228	promoter	-1.056
	GOBAR_AA21379	gene body	1.29	GOBAR_AA07819	promoter	-1.057
	GOBAR_AA21999	gene body	1.29	GOBAR_AA06295	promoter	-1.057
	GOBAR_AA22774	gene body	1.29	GOBAR_AA09325	promoter	-1.057
	GOBAR_AA22885	gene body	1.29	GOBAR_AA09326	promoter	-1.057
	GOBAR_AA25679	gene body	1.29	GOBAR_AA09779	promoter	-1.057
	GOBAR_AA29215	gene body	1.29	GOBAR_AA33621	promoter	-1.057
	GOBAR_AA33682	gene body	1.29	GOBAR_AA34474	promoter	-1.057
	GOBAR_AA00022	gene body	1.29	GOBAR_AA14705	promoter	-1.059
	GOBAR_AA04288	gene body	1.29	GOBAR_AA14706	promoter	-1.059
	GOBAR_AA18561	gene body	1.29	GOBAR_AA18770	promoter	-1.059
	GOBAR_AA24555	gene body	1.29	GOBAR_AA30429	promoter	-1.059
	GOBAR_AA31018	gene body	1.29	GOBAR_AA06735	promoter	-1.059
	GOBAR_AA35902	gene body	1.29	GOBAR_AA10279	promoter	-1.059
	GOBAR_AA09292	gene body	1.285	GOBAR_AA13211	promoter	-1.059
	GOBAR_AA12629	gene body	1.285	GOBAR_AA28794	promoter	-1.059
	GOBAR_AA13577	gene body	1.285	GOBAR_AA10908	promoter	-1.061
	GOBAR_AA38442	gene body	1.282	GOBAR_AA17470	promoter	-1.061
	GOBAR_AA03669	gene body	1.28	GOBAR_AA18606	promoter	-1.061
	GOBAR_AA05603	gene body	1.28	GOBAR_AA24821	promoter	-1.061
	GOBAR_AA08631	gene body	1.28	GOBAR_AA01679	promoter	-1.061
	GOBAR_AA08925	gene body	1.28	GOBAR_AA11277	promoter	-1.061
	GOBAR_AA23531	gene body	1.28	GOBAR_AA16339	promoter	-1.061
	GOBAR_AA24951	gene body	1.28	GOBAR_AA00848	promoter	-1.062
	GOBAR_AA25263	gene body	1.28	GOBAR_AA02161	promoter	-1.064
	GOBAR_AA27050	gene body	1.28	GOBAR_AA07478	promoter	-1.064
	GOBAR_AA28489	gene body	1.28	GOBAR_AA07517	promoter	-1.064
	GOBAR_AA31409	gene body	1.28	GOBAR_AA11426	promoter	-1.064
	GOBAR_AA35902	gene body	1.28	GOBAR_AA11511	promoter	-1.064
	GOBAR_AA39746	gene body	1.28	GOBAR_AA13637	promoter	-1.064
	GOBAR_AA07028	gene body	1.28	GOBAR_AA19453	promoter	-1.064
	GOBAR_AA14375	gene body	1.28	GOBAR_AA26506	promoter	-1.064
	GOBAR_AA16097	gene body	1.28	GOBAR_AA31354	promoter	-1.064
	GOBAR_AA26617	gene body	1.277	GOBAR_AA33636	promoter	-1.064
	GOBAR_AA05812	gene body	1.276	GOBAR_AA34498	promoter	-1.064
	GOBAR_AA06016	gene body	1.276	GOBAR_AA35789	promoter	-1.064
	GOBAR_AA24510	gene body	1.276	GOBAR_AA40379	promoter	-1.064
	GOBAR_AA38283	gene body	1.276	GOBAR_AA12587	promoter	-1.064
	GOBAR_AA01907	gene body	1.273	GOBAR_AA14673	promoter	-1.064
	GOBAR_AA02783	gene body	1.273	GOBAR_AA17218	promoter	-1.064
	GOBAR_AA03542	gene body	1.273	GOBAR_AA17219	promoter	-1.064
	GOBAR_AA07044	gene body	1.273	GOBAR_AA21664	promoter	-1.064
	GOBAR_AA07515	gene body	1.273	GOBAR_AA21936	promoter	-1.064
	GOBAR_AA14714	gene body	1.273	GOBAR_AA27434	promoter	-1.064
	GOBAR_AA16459	gene body	1.273	GOBAR_AA11277	promoter	-1.066
	GOBAR_AA18913	gene body	1.273	GOBAR_AA16609	promoter	-1.066
	GOBAR_AA21838	gene body	1.273	GOBAR_AA29024	promoter	-1.066
	GOBAR_AA23197	gene body	1.273	GOBAR_AA32678	promoter	-1.067
	GOBAR_AA27872	gene body	1.273	GOBAR_AA37396	promoter	-1.067
	GOBAR_AA28654	gene body	1.273	GOBAR_AA35125	promoter	-1.067
	GOBAR_AA30270	gene body	1.273	GOBAR_AA03640	promoter	-1.068
	GOBAR_AA31569	gene body	1.273	GOBAR_AA23834	promoter	-1.069
	GOBAR_AA33981	gene body	1.273	GOBAR_AA18570	promoter	-1.069
	GOBAR_AA35032	gene body	1.273	GOBAR_AA08230	promoter	-1.07
	GOBAR_AA35310	gene body	1.273	GOBAR_AA13556	promoter	-1.07
	GOBAR_AA36907	gene body	1.273	GOBAR_AA28343	promoter	-1.07
	GOBAR_AA37260	gene body	1.273	GOBAR_AA33293	promoter	-1.07
	GOBAR_AA39282	gene body	1.273	GOBAR_AA00894	promoter	-1.07
	GOBAR_AA25223	gene body	1.271	GOBAR_AA11764	promoter	-1.07
	GOBAR_AA09068	gene body	1.27	GOBAR_AA11934	promoter	-1.07
	GOBAR_AA15597	gene body	1.27	GOBAR_AA12722	promoter	-1.07
	GOBAR_AA29637	gene body	1.27	GOBAR_AA14983	promoter	-1.07
	GOBAR_AA21163	gene body	1.268	GOBAR_AA20573	promoter	-1.07
	GOBAR_AA01058	gene body	1.263	GOBAR_AA24043	promoter	-1.07
	GOBAR_AA01376	gene body	1.263	GOBAR_AA34114	promoter	-1.07
	GOBAR_AA01475	gene body	1.263	GOBAR_AA06295	promoter	-1.072
	GOBAR_AA01879	gene body	1.263	GOBAR_AA02372	promoter	-1.072
	GOBAR_AA09712	gene body	1.263	GOBAR_AA19810	promoter	-1.073
	GOBAR_AA10431	gene body	1.263	GOBAR_AA30627	promoter	-1.073
	GOBAR_AA11163	gene body	1.263	GOBAR_AA35836	promoter	-1.073
	GOBAR_AA14178	gene body	1.263	GOBAR_AA04588	promoter	-1.073
	GOBAR_AA15449	gene body	1.263	GOBAR_AA06479	promoter	-1.073
	GOBAR_AA18232	gene body	1.263	GOBAR_AA06480	promoter	-1.073
	GOBAR_AA25762	gene body	1.263	GOBAR_AA03029	promoter	-1.074
	GOBAR_AA32225	gene body	1.263	GOBAR_AA05736	promoter	-1.074
	GOBAR_AA33464	gene body	1.263	GOBAR_AA13979	promoter	-1.074
	GOBAR_AA39590	gene body	1.263	GOBAR_AA31018	promoter	-1.074
	GOBAR_AA39592	gene body	1.263	GOBAR_AA33790	promoter	-1.074
	GOBAR_AA04642	gene body	1.263	GOBAR_AA11913	promoter	-1.075
	GOBAR_AA05432	gene body	1.263	GOBAR_AA11914	promoter	-1.075
	GOBAR_AA19928	gene body	1.263	GOBAR_AA00074	promoter	-1.076
	GOBAR_AA25667	gene body	1.263	GOBAR_AA27078	promoter	-1.076
	GOBAR_AA37618	gene body	1.258	GOBAR_AA28402	promoter	-1.076
	GOBAR_AA36614	gene body	1.256	GOBAR_AA08471	promoter	-1.078
	GOBAR_AA02962	gene body	1.254	GOBAR_AA16627	promoter	-1.078
	GOBAR_AA03085	gene body	1.254	GOBAR_AA16628	promoter	-1.078
	GOBAR_AA09987	gene body	1.254	GOBAR_AA25993	promoter	-1.078
	GOBAR_AA13049	gene body	1.254	GOBAR_AA37413	promoter	-1.078
	GOBAR_AA17501	gene body	1.254	GOBAR_AA15997	promoter	-1.078
	GOBAR_AA27752	gene body	1.254	GOBAR_AA16067	promoter	-1.078
	GOBAR_AA28167	gene body	1.254	GOBAR_AA22117	promoter	-1.078
	GOBAR_AA29022	gene body	1.254	GOBAR_AA22118	promoter	-1.078
	GOBAR_AA32314	gene body	1.254	GOBAR_AA37453	promoter	-1.078
	GOBAR_AA39781	gene body	1.254	GOBAR_AA29024	promoter	-1.08
	GOBAR_AA08721	gene body	1.252	GOBAR_AA27160	promoter	-1.081
	GOBAR_AA39375	gene body	1.252	GOBAR_AA34243	promoter	-1.081
	GOBAR_AA03662	gene body	1.252	GOBAR_AA22244	promoter	-1.082
	GOBAR_AA39812	gene body	1.251	GOBAR_AA39301	promoter	-1.082
	GOBAR_AA02942	gene body	1.248	GOBAR_AA02483	promoter	-1.082
	GOBAR_AA22234	gene body	1.248	GOBAR_AA19575	promoter	-1.082
	GOBAR_AA22524	gene body	1.248	GOBAR_AA31771	promoter	-1.082
	GOBAR_AA25718	gene body	1.248	GOBAR_AA35586	promoter	-1.082
	GOBAR_AA27239	gene body	1.248	GOBAR_AA38664	promoter	-1.082
	GOBAR_AA37311	gene body	1.248	GOBAR_AA01956	promoter	-1.083
	GOBAR_AA38028	gene body	1.248	GOBAR_AA14673	promoter	-1.083
	GOBAR_AA07044	gene body	1.248	GOBAR_AA33158	promoter	-1.084
	GOBAR_AA08934	gene body	1.248	GOBAR_AA34794	promoter	-1.084
	GOBAR_AA20065	gene body	1.248	GOBAR_AA21250	promoter	-1.084
	GOBAR_AA30275	gene body	1.248	GOBAR_AA11268	promoter	-1.087
	GOBAR_AA23793	gene body	1.244	GOBAR_AA19585	promoter	-1.087
	GOBAR_AA24768	gene body	1.244	GOBAR_AA19586	promoter	-1.087
	GOBAR_AA35337	gene body	1.244	GOBAR_AA36029	promoter	-1.087
	GOBAR_AA02938	gene body	1.241	GOBAR_AA39242	promoter	-1.087
	GOBAR_AA14462	gene body	1.241	GOBAR_AA15929	promoter	-1.087
	GOBAR_AA20601	gene body	1.241	GOBAR_AA20022	promoter	-1.087
	GOBAR_AA21970	gene body	1.241	GOBAR_AA32692	promoter	-1.087
	GOBAR_AA24689	gene body	1.241	GOBAR_AA11235	promoter	-1.09
	GOBAR_AA24877	gene body	1.241	GOBAR_AA28391	promoter	-1.09
	GOBAR_AA28426	gene body	1.241	GOBAR_AA11995	promoter	-1.091
	GOBAR_AA33996	gene body	1.241	GOBAR_AA11997	promoter	-1.091
	GOBAR_AA34773	gene body	1.241	GOBAR_AA08718	promoter	-1.091
	GOBAR_AA35179	gene body	1.241	GOBAR_AA08719	promoter	-1.091
	GOBAR_AA36234	gene body	1.241	GOBAR_AA24950	promoter	-1.092
	GOBAR_AA36458	gene body	1.241	GOBAR_AA06556	promoter	-1.093
	GOBAR_AA36705	gene body	1.241	GOBAR_AA23501	promoter	-1.093
	GOBAR_AA37228	gene body	1.241	GOBAR_AA29433	promoter	-1.093
	GOBAR_AA39007	gene body	1.241	GOBAR_AA29434	promoter	-1.093
	GOBAR_AA09093	gene body	1.241	GOBAR_AA32578	promoter	-1.093
	GOBAR_AA17216	gene body	1.241	GOBAR_AA02996	promoter	-1.093
	GOBAR_AA11039	gene body	1.239	GOBAR_AA09803	promoter	-1.093
	GOBAR_AA30868	gene body	1.239	GOBAR_AA25188	promoter	-1.093
	GOBAR_AA00934	gene body	1.237	GOBAR_AA25189	promoter	-1.093
	GOBAR_AA02858	gene body	1.237	GOBAR_AA27427	promoter	-1.093
	GOBAR_AA08265	gene body	1.237	GOBAR_AA11292	promoter	-1.095
	GOBAR_AA08555	gene body	1.237	GOBAR_AA30817	promoter	-1.095
	GOBAR_AA13316	gene body	1.237	GOBAR_AA33353	promoter	-1.095
	GOBAR_AA17865	gene body	1.237	GOBAR_AA37060	promoter	-1.095
	GOBAR_AA32162	gene body	1.237	GOBAR_AA38026	promoter	-1.095
	GOBAR_AA32781	gene body	1.237	GOBAR_AA13337	promoter	-1.096
	GOBAR_AA34438	gene body	1.237	GOBAR_AA27454	promoter	-1.096
	GOBAR_AA36233	gene body	1.237	GOBAR_AA30954	promoter	-1.096
	GOBAR_AA11009	gene body	1.237	GOBAR_AA13361	promoter	-1.096
	GOBAR_AA12320	gene body	1.237	GOBAR_AA19252	promoter	-1.097
	GOBAR_AA16455	gene body	1.234	GOBAR_AA29945	promoter	-1.097
	GOBAR_AA21005	gene body	1.234	GOBAR_AA02349	promoter	-1.097
	GOBAR_AA24365	gene body	1.234	GOBAR_AA10719	promoter	-1.1
	GOBAR_AA36120	gene body	1.234	GOBAR_AA17409	promoter	-1.1
	GOBAR_AA18104	gene body	1.233	GOBAR_AA17410	promoter	-1.1
	GOBAR_AA21903	gene body	1.233	GOBAR_AA24565	promoter	-1.1
	GOBAR_AA36626	gene body	1.233	GOBAR_AA00011	promoter	-1.1
	GOBAR_AA07701	gene body	1.231	GOBAR_AA15377	promoter	-1.1
	GOBAR_AA07933	gene body	1.231	GOBAR_AA19007	promoter	-1.1
	GOBAR_AA08022	gene body	1.231	GOBAR_AA20383	promoter	-1.1
	GOBAR_AA28757	gene body	1.231	GOBAR_AA39017	promoter	-1.1
	GOBAR_AA39923	gene body	1.231	GOBAR_AA20802	promoter	-1.102
	GOBAR_AA02777	gene body	1.229	GOBAR_AA38011	promoter	-1.102
	GOBAR_AA05202	gene body	1.229	GOBAR_AA23361	promoter	-1.102
	GOBAR_AA04434	gene body	1.229	GOBAR_AA38473	promoter	-1.103
	GOBAR_AA02317	gene body	1.222	GOBAR_AA31184	promoter	-1.104
	GOBAR_AA04629	gene body	1.222	GOBAR_AA01930	promoter	-1.104
	GOBAR_AA04739	gene body	1.222	GOBAR_AA39962	promoter	-1.105
	GOBAR_AA04868	gene body	1.222	GOBAR_AA04800	promoter	-1.105
	GOBAR_AA05091	gene body	1.222	GOBAR_AA00229	promoter	-1.107
	GOBAR_AA05607	gene body	1.222	GOBAR_AA06366	promoter	-1.107
	GOBAR_AA05660	gene body	1.222	GOBAR_AA11023	promoter	-1.107
	GOBAR_AA06325	gene body	1.222	GOBAR_AA29070	promoter	-1.107
	GOBAR_AA06340	gene body	1.222	GOBAR_AA29212	promoter	-1.107
	GOBAR_AA06804	gene body	1.222	GOBAR_AA33859	promoter	-1.107
	GOBAR_AA07095	gene body	1.222	GOBAR_AA36817	promoter	-1.107
	GOBAR_AA07952	gene body	1.222	GOBAR_AA05996	promoter	-1.107
	GOBAR_AA08438	gene body	1.222	GOBAR_AA10560	promoter	-1.107
	GOBAR_AA08607	gene body	1.222	GOBAR_AA10975	promoter	-1.107
	GOBAR_AA09354	gene body	1.222	GOBAR_AA26569	promoter	-1.107
	GOBAR_AA13020	gene body	1.222	GOBAR_AA27989	promoter	-1.107
	GOBAR_AA13341	gene body	1.222	GOBAR_AA34445	promoter	-1.107
	GOBAR_AA13355	gene body	1.222	GOBAR_AA20494	promoter	-1.109
	GOBAR_AA15514	gene body	1.222	GOBAR_AA03289	promoter	-1.11
	GOBAR_AA15722	gene body	1.222	GOBAR_AA10981	promoter	-1.11
	GOBAR_AA16836	gene body	1.222	GOBAR_AA14147	promoter	-1.11
	GOBAR_AA16876	gene body	1.222	GOBAR_AA33297	promoter	-1.11
	GOBAR_AA18238	gene body	1.222	GOBAR_AA40066	promoter	-1.11
	GOBAR_AA18759	gene body	1.222	GOBAR_AA03082	promoter	-1.11
	GOBAR_AA19030	gene body	1.222	GOBAR_AA04010	promoter	-1.11
	GOBAR_AA19173	gene body	1.222	GOBAR_AA28590	promoter	-1.11
	GOBAR_AA19185	gene body	1.222	GOBAR_AA28671	promoter	-1.11
	GOBAR_AA19248	gene body	1.222	GOBAR_AA09755	promoter	-1.111
	GOBAR_AA19340	gene body	1.222	GOBAR_AA27156	promoter	-1.111
	GOBAR_AA22368	gene body	1.222	GOBAR_AA33036	promoter	-1.111
	GOBAR_AA29422	gene body	1.222	GOBAR_AA06762	promoter	-1.111
	GOBAR_AA29465	gene body	1.222	GOBAR_AA38493	promoter	-1.112
	GOBAR_AA33231	gene body	1.222	GOBAR_AA07008	promoter	-1.112
	GOBAR_AA33847	gene body	1.222	GOBAR_AA01389	promoter	-1.115
	GOBAR_AA34559	gene body	1.222	GOBAR_AA11803	promoter	-1.115
	GOBAR_AA34881	gene body	1.222	GOBAR_AA11974	promoter	-1.115
	GOBAR_AA35141	gene body	1.222	GOBAR_AA21247	promoter	-1.115
	GOBAR_AA36162	gene body	1.222	GOBAR_AA27026	promoter	-1.115
	GOBAR_AA36783	gene body	1.222	GOBAR_AA28388	promoter	-1.115
	GOBAR_AA37571	gene body	1.222	GOBAR_AA32155	promoter	-1.115
	GOBAR_AA38421	gene body	1.222	GOBAR_AA33419	promoter	-1.115
	GOBAR_AA38922	gene body	1.222	GOBAR_AA37364	promoter	-1.115
	GOBAR_AA38946	gene body	1.222	GOBAR_AA38577	promoter	-1.115
	GOBAR_AA39924	gene body	1.222	GOBAR_AA39238	promoter	-1.115
	GOBAR_AA40172	gene body	1.222	GOBAR_AA40477	promoter	-1.115
	GOBAR_AA02386	gene body	1.222	GOBAR_AA11426	promoter	-1.115
	GOBAR_AA28438	gene body	1.222	GOBAR_AA17519	promoter	-1.115
	GOBAR_AA32672	gene body	1.222	GOBAR_AA27515	promoter	-1.115
	GOBAR_AA33400	gene body	1.222	GOBAR_AA39611	promoter	-1.115
	GOBAR_AA38741	gene body	1.222	GOBAR_AA23961	promoter	-1.119
	GOBAR_AA39606	gene body	1.215	GOBAR_AA25397	promoter	-1.12
	GOBAR_AA03899	gene body	1.215	GOBAR_AA06074	promoter	-1.122
	GOBAR_AA27367	gene body	1.215	GOBAR_AA09880	promoter	-1.122
	GOBAR_AA32879	gene body	1.213	GOBAR_AA14520	promoter	-1.122
	GOBAR_AA03126	gene body	1.212	GOBAR_AA22783	promoter	-1.122
	GOBAR_AA19052	gene body	1.212	GOBAR_AA27314	promoter	-1.122
	GOBAR_AA19282	gene body	1.212	GOBAR_AA15319	promoter	-1.122
	GOBAR_AA32593	gene body	1.212	GOBAR_AA12578	promoter	-1.123
	GOBAR_AA14135	gene body	1.212	GOBAR_AA09305	promoter	-1.124
	GOBAR_AA02698	gene body	1.209	GOBAR_AA09282	promoter	-1.126
	GOBAR_AA06004	gene body	1.209	GOBAR_AA09616	promoter	-1.126
	GOBAR_AA06854	gene body	1.209	GOBAR_AA15378	promoter	-1.126
	GOBAR_AA13000	gene body	1.209	GOBAR_AA30229	promoter	-1.126
	GOBAR_AA17849	gene body	1.209	GOBAR_AA36227	promoter	-1.126
	GOBAR_AA25776	gene body	1.209	GOBAR_AA20979	promoter	-1.126
	GOBAR_AA27096	gene body	1.209	GOBAR_AA29148	promoter	-1.126
	GOBAR_AA30018	gene body	1.209	GOBAR_AA29149	promoter	-1.126
	GOBAR_AA31127	gene body	1.209	GOBAR_AA23834	promoter	-1.127
	GOBAR_AA32658	gene body	1.209	GOBAR_AA04598	promoter	-1.128
	GOBAR_AA34291	gene body	1.209	GOBAR_AA03730	promoter	-1.128
	GOBAR_AA14947	gene body	1.209	GOBAR_AA33415	promoter	-1.128
	GOBAR_AA03390	gene body	1.208	GOBAR_AA21661	promoter	-1.129
	GOBAR_AA08390	gene body	1.208	GOBAR_AA35527	promoter	-1.129
	GOBAR_AA32402	gene body	1.208	GOBAR_AA05515	promoter	-1.129
	GOBAR_AA02128	gene body	1.206	GOBAR_AA20513	promoter	-1.131
	GOBAR_AA07401	gene body	1.206	GOBAR_AA17713	promoter	-1.131
	GOBAR_AA20238	gene body	1.206	GOBAR_AA28493	promoter	-1.131
	GOBAR_AA27196	gene body	1.206	GOBAR_AA09325	promoter	-1.132
	GOBAR_AA27221	gene body	1.206	GOBAR_AA09326	promoter	-1.132
	GOBAR_AA33110	gene body	1.206	GOBAR_AA09228	promoter	-1.132
	GOBAR_AA33208	gene body	1.206	GOBAR_AA06477	promoter	-1.134
	GOBAR_AA34363	gene body	1.206	GOBAR_AA31526	promoter	-1.134
	GOBAR_AA35470	gene body	1.206	GOBAR_AA06315	promoter	-1.138
	GOBAR_AA36602	gene body	1.206	GOBAR_AA06380	promoter	-1.138
	GOBAR_AA39403	gene body	1.206	GOBAR_AA06381	promoter	-1.138
	GOBAR_AA40178	gene body	1.206	GOBAR_AA07442	promoter	-1.138
	GOBAR_AA18638	gene body	1.204	GOBAR_AA08210	promoter	-1.138
	GOBAR_AA21105	gene body	1.204	GOBAR_AA14698	promoter	-1.138
	GOBAR_AA36404	gene body	1.204	GOBAR_AA19137	promoter	-1.138
	GOBAR_AA00935	gene body	1.202	GOBAR_AA23806	promoter	-1.138
	GOBAR_AA05863	gene body	1.202	GOBAR_AA24997	promoter	-1.138
	GOBAR_AA10040	gene body	1.202	GOBAR_AA26623	promoter	-1.138
	GOBAR_AA10705	gene body	1.202	GOBAR_AA32261	promoter	-1.138
	GOBAR_AA12239	gene body	1.202	GOBAR_AA35292	promoter	-1.138
	GOBAR_AA12356	gene body	1.202	GOBAR_AA04186	promoter	-1.138
	GOBAR_AA12562	gene body	1.202	GOBAR_AA06334	promoter	-1.138
	GOBAR_AA12886	gene body	1.202	GOBAR_AA15507	promoter	-1.138
	GOBAR_AA13440	gene body	1.202	GOBAR_AA16268	promoter	-1.138
	GOBAR_AA13892	gene body	1.202	GOBAR_AA27535	promoter	-1.138
	GOBAR_AA16890	gene body	1.202	GOBAR_AA27597	promoter	-1.138
	GOBAR_AA19097	gene body	1.202	GOBAR_AA28505	promoter	-1.138
	GOBAR_AA20197	gene body	1.202	GOBAR_AA08712	promoter	-1.141
	GOBAR_AA20231	gene body	1.202	GOBAR_AA08819	promoter	-1.141
	GOBAR_AA20867	gene body	1.202	GOBAR_AA22690	promoter	-1.142
	GOBAR_AA26772	gene body	1.202	GOBAR_AA24451	promoter	-1.143
	GOBAR_AA26978	gene body	1.202	GOBAR_AA04603	promoter	-1.143
	GOBAR_AA29802	gene body	1.202	GOBAR_AA12299	promoter	-1.144
	GOBAR_AA33282	gene body	1.202	GOBAR_AA29022	promoter	-1.144
	GOBAR_AA36744	gene body	1.202	GOBAR_AA35861	promoter	-1.144
	GOBAR_AA37007	gene body	1.202	GOBAR_AA23157	promoter	-1.144
	GOBAR_AA38190	gene body	1.202	GOBAR_AA28886	promoter	-1.147
	GOBAR_AA13088	gene body	1.202	GOBAR_AA23073	promoter	-1.147
	GOBAR_AA31463	gene body	1.202	GOBAR_AA24263	promoter	-1.15
	GOBAR_AA39024	gene body	1.202	GOBAR_AA15377	promoter	-1.152
	GOBAR_AA14106	gene body	1.198	GOBAR_AA34250	promoter	-1.152
	GOBAR_AA23984	gene body	1.198	GOBAR_AA37456	promoter	-1.152
	GOBAR_AA25975	gene body	1.198	GOBAR_AA40403	promoter	-1.152
	GOBAR_AA27644	gene body	1.198	GOBAR_AA07514	promoter	-1.152
	GOBAR_AA28309	gene body	1.198	GOBAR_AA13403	promoter	-1.152
	GOBAR_AA37890	gene body	1.198	GOBAR_AA18123	promoter	-1.152
	GOBAR_AA30318	gene body	1.196	GOBAR_AA34789	promoter	-1.152
	GOBAR_AA36706	gene body	1.196	GOBAR_AA40124	promoter	-1.152
	GOBAR_AA01938	gene body	1.193	GOBAR_AA09181	promoter	-1.155
	GOBAR_AA01968	gene body	1.193	GOBAR_AA09791	promoter	-1.155
	GOBAR_AA05687	gene body	1.193	GOBAR_AA36153	promoter	-1.155
	GOBAR_AA09318	gene body	1.193	GOBAR_AA11330	promoter	-1.158
	GOBAR_AA10218	gene body	1.193	GOBAR_AA12728	promoter	-1.158
	GOBAR_AA11694	gene body	1.193	GOBAR_AA29801	promoter	-1.158
	GOBAR_AA15238	gene body	1.193	GOBAR_AA33212	promoter	-1.158
	GOBAR_AA24802	gene body	1.193	GOBAR_AA21602	promoter	-1.158
	GOBAR_AA31391	gene body	1.193	GOBAR_AA27078	promoter	-1.158
	GOBAR_AA39544	gene body	1.193	GOBAR_AA27519	promoter	-1.158
	GOBAR_AA39755	gene body	1.193	GOBAR_AA00457	promoter	-1.159
	GOBAR_AA10623	gene body	1.193	GOBAR_AA13332	promoter	-1.159
	GOBAR_AA35289	gene body	1.193	GOBAR_AA07182	promoter	-1.16
	GOBAR_AA13511	gene body	1.189	GOBAR_AA34625	promoter	-1.16
	GOBAR_AA04400	gene body	1.188	GOBAR_AA36793	promoter	-1.16
	GOBAR_AA06040	gene body	1.188	GOBAR_AA15694	promoter	-1.161
	GOBAR_AA14691	gene body	1.188	GOBAR_AA32389	promoter	-1.161
	GOBAR_AA17679	gene body	1.188	GOBAR_AA27490	promoter	-1.162
	GOBAR_AA27006	gene body	1.188	GOBAR_AA05576	promoter	-1.162
	GOBAR_AA28900	gene body	1.188	GOBAR_AA36045	promoter	-1.165
	GOBAR_AA39807	gene body	1.188	GOBAR_AA39583	promoter	-1.166
	GOBAR_AA28826	gene body	1.188	GOBAR_AA00714	promoter	-1.17
	GOBAR_AA38985	gene body	1.188	GOBAR_AA05789	promoter	-1.17
	GOBAR_AA31188	gene body	1.186	GOBAR_AA13285	promoter	-1.17
	GOBAR_AA35657	gene body	1.186	GOBAR_AA15916	promoter	-1.17
	GOBAR_AA05888	gene body	1.184	GOBAR_AA19705	promoter	-1.17
	GOBAR_AA12915	gene body	1.184	GOBAR_AA21064	promoter	-1.17
	GOBAR_AA19743	gene body	1.184	GOBAR_AA25231	promoter	-1.17
	GOBAR_AA21485	gene body	1.184	GOBAR_AA30872	promoter	-1.17
	GOBAR_AA32241	gene body	1.184	GOBAR_AA01968	promoter	-1.17
	GOBAR_AA33380	gene body	1.184	GOBAR_AA09644	promoter	-1.17
	GOBAR_AA35700	gene body	1.184	GOBAR_AA32287	promoter	-1.174
	GOBAR_AA39678	gene body	1.184	GOBAR_AA02965	promoter	-1.176
	GOBAR_AA28359	gene body	1.184	GOBAR_AA15678	promoter	-1.176
	GOBAR_AA33282	gene body	1.184	GOBAR_AA02483	promoter	-1.178
	GOBAR_AA38733	gene body	1.184	GOBAR_AA06606	promoter	-1.178
	GOBAR_AA39490	gene body	1.184	GOBAR_AA08093	promoter	-1.178
	GOBAR_AA02776	gene body	1.183	GOBAR_AA18225	promoter	-1.181
	GOBAR_AA20341	gene body	1.183	GOBAR_AA29784	promoter	-1.181
	GOBAR_AA17608	gene body	1.182	GOBAR_AA37203	promoter	-1.181
	GOBAR_AA01949	gene body	1.181	GOBAR_AA25023	promoter	-1.182
	GOBAR_AA12299	gene body	1.181	GOBAR_AA01994	promoter	-1.184
	GOBAR_AA21110	gene body	1.181	GOBAR_AA14200	promoter	-1.184
	GOBAR_AA21229	gene body	1.181	GOBAR_AA23157	promoter	-1.184
	GOBAR_AA21721	gene body	1.181	GOBAR_AA20156	promoter	-1.184
	GOBAR_AA25793	gene body	1.181	GOBAR_AA38290	promoter	-1.184
	GOBAR_AA27946	gene body	1.181	GOBAR_AA34789	promoter	-1.186
	GOBAR_AA37379	gene body	1.181	GOBAR_AA33452	promoter	-1.186
	GOBAR_AA39481	gene body	1.181	GOBAR_AA32320	promoter	-1.188
	GOBAR_AA11493	gene body	1.181	GOBAR_AA05515	promoter	-1.193
	GOBAR_AA24869	gene body	1.181	GOBAR_AA10902	promoter	-1.193
	GOBAR_AA40244	gene body	1.181	GOBAR_AA14574	promoter	-1.193
	GOBAR_AA28963	gene body	1.178	GOBAR_AA29858	promoter	-1.193
	GOBAR_AA33473	gene body	1.178	GOBAR_AA09755	promoter	-1.193
	GOBAR_AA33836	gene body	1.178	GOBAR_AA34575	promoter	-1.193
	GOBAR_AA06154	gene body	1.178	GOBAR_AA36045	promoter	-1.193
	GOBAR_AA08878	gene body	1.177	GOBAR_AA25250	promoter	-1.196
	GOBAR_AA10435	gene body	1.177	GOBAR_AA31154	promoter	-1.196
	GOBAR_AA10878	gene body	1.177	GOBAR_AA31155	promoter	-1.196
	GOBAR_AA19725	gene body	1.177	GOBAR_AA04823	promoter	-1.198
	GOBAR_AA29440	gene body	1.177	GOBAR_AA09105	promoter	-1.198
	GOBAR_AA40142	gene body	1.176	GOBAR_AA03205	promoter	-1.202
	GOBAR_AA36508	gene body	1.175	GOBAR_AA04607	promoter	-1.202
	GOBAR_AA00356	gene body	1.17	GOBAR_AA16542	promoter	-1.202
	GOBAR_AA00450	gene body	1.17	GOBAR_AA24671	promoter	-1.202
	GOBAR_AA00785	gene body	1.17	GOBAR_AA34103	promoter	-1.202
	GOBAR_AA01515	gene body	1.17	GOBAR_AA34104	promoter	-1.202
	GOBAR_AA05014	gene body	1.17	GOBAR_AA35017	promoter	-1.202
	GOBAR_AA05575	gene body	1.17	GOBAR_AA39017	promoter	-1.202
	GOBAR_AA08505	gene body	1.17	GOBAR_AA04639	promoter	-1.202
	GOBAR_AA16901	gene body	1.17	GOBAR_AA08201	promoter	-1.202
	GOBAR_AA17314	gene body	1.17	GOBAR_AA20513	promoter	-1.202
	GOBAR_AA17822	gene body	1.17	GOBAR_AA25795	promoter	-1.204
	GOBAR_AA20429	gene body	1.17	GOBAR_AA15214	promoter	-1.206
	GOBAR_AA20896	gene body	1.17	GOBAR_AA30837	promoter	-1.209
	GOBAR_AA22244	gene body	1.17	GOBAR_AA30838	promoter	-1.209
	GOBAR_AA23456	gene body	1.17	GOBAR_AA21219	promoter	-1.209
	GOBAR_AA23939	gene body	1.17	GOBAR_AA02105	promoter	-1.212
	GOBAR_AA24274	gene body	1.17	GOBAR_AA01599	promoter	-1.212
	GOBAR_AA24602	gene body	1.17	GOBAR_AA20134	promoter	-1.213
	GOBAR_AA24678	gene body	1.17	GOBAR_AA02148	promoter	-1.214
	GOBAR_AA26035	gene body	1.17	GOBAR_AA37515	promoter	-1.214
	GOBAR_AA32335	gene body	1.17	GOBAR_AA00453	promoter	-1.216
	GOBAR_AA33672	gene body	1.17	GOBAR_AA14477	promoter	-1.216
	GOBAR_AA33754	gene body	1.17	GOBAR_AA19128	promoter	-1.217
	GOBAR_AA34467	gene body	1.17	GOBAR_AA00094	promoter	-1.222
	GOBAR_AA36477	gene body	1.17	GOBAR_AA01434	promoter	-1.222
	GOBAR_AA36883	gene body	1.17	GOBAR_AA04603	promoter	-1.222
	GOBAR_AA37203	gene body	1.17	GOBAR_AA06479	promoter	-1.222
	GOBAR_AA37380	gene body	1.17	GOBAR_AA06480	promoter	-1.222
	GOBAR_AA38018	gene body	1.17	GOBAR_AA06740	promoter	-1.222
	GOBAR_AA38692	gene body	1.17	GOBAR_AA07596	promoter	-1.222
	GOBAR_AA39329	gene body	1.17	GOBAR_AA19659	promoter	-1.222
	GOBAR_AA39574	gene body	1.17	GOBAR_AA25188	promoter	-1.222
	GOBAR_AA01087	gene body	1.17	GOBAR_AA25189	promoter	-1.222
	GOBAR_AA01435	gene body	1.17	GOBAR_AA36042	promoter	-1.222
	GOBAR_AA28238	gene body	1.17	GOBAR_AA37041	promoter	-1.222
	GOBAR_AA33418	gene body	1.17	GOBAR_AA10631	promoter	-1.222
	GOBAR_AA39303	gene body	1.17	GOBAR_AA14524	promoter	-1.222
	GOBAR_AA39406	gene body	1.164	GOBAR_AA30817	promoter	-1.222
	GOBAR_AA04307	gene body	1.163	GOBAR_AA34016	promoter	-1.222
	GOBAR_AA06486	gene body	1.163	GOBAR_AA34062	promoter	-1.222
	GOBAR_AA21872	gene body	1.163	GOBAR_AA38028	promoter	-1.222
	GOBAR_AA36563	gene body	1.163	GOBAR_AA38029	promoter	-1.222
	GOBAR_AA01854	gene body	1.162	GOBAR_AA18343	promoter	-1.228
	GOBAR_AA02897	gene body	1.162	GOBAR_AA01956	promoter	-1.228
	GOBAR_AA14228	gene body	1.162	GOBAR_AA09305	promoter	-1.229
	GOBAR_AA20475	gene body	1.162	GOBAR_AA16611	promoter	-1.229
	GOBAR_AA20843	gene body	1.162	GOBAR_AA22247	promoter	-1.229
	GOBAR_AA25838	gene body	1.162	GOBAR_AA00409	promoter	-1.23
	GOBAR_AA34310	gene body	1.162	GOBAR_AA26437	promoter	-1.231
	GOBAR_AA33670	gene body	1.162	GOBAR_AA13239	promoter	-1.233
	GOBAR_AA10520	gene body	1.16	GOBAR_AA06693	promoter	-1.233
	GOBAR_AA10977	gene body	1.16	GOBAR_AA15982	promoter	-1.233
	GOBAR_AA19430	gene body	1.16	GOBAR_AA21195	promoter	-1.234
	GOBAR_AA21056	gene body	1.16	GOBAR_AA07819	promoter	-1.234
	GOBAR_AA24575	gene body	1.16	GOBAR_AA15678	promoter	-1.234
	GOBAR_AA24787	gene body	1.16	GOBAR_AA28761	promoter	-1.234
	GOBAR_AA33023	gene body	1.16	GOBAR_AA35861	promoter	-1.234
	GOBAR_AA33954	gene body	1.16	GOBAR_AA36652	promoter	-1.234
	GOBAR_AA37940	gene body	1.16	GOBAR_AA36653	promoter	-1.234
	GOBAR_AA39102	gene body	1.16	GOBAR_AA07934	promoter	-1.237
	GOBAR_AA39767	gene body	1.16	GOBAR_AA21811	promoter	-1.237
	GOBAR_AA35383	gene body	1.159	GOBAR_AA33206	promoter	-1.237
	GOBAR_AA07992	gene body	1.158	GOBAR_AA13725	promoter	-1.237
	GOBAR_AA15775	gene body	1.158	GOBAR_AA13727	promoter	-1.237
	GOBAR_AA19892	gene body	1.158	GOBAR_AA36241	promoter	-1.237
	GOBAR_AA20528	gene body	1.158	GOBAR_AA03350	promoter	-1.241
	GOBAR_AA24774	gene body	1.158	GOBAR_AA22072	promoter	-1.241
	GOBAR_AA26084	gene body	1.158	GOBAR_AA24667	promoter	-1.241
	GOBAR_AA27620	gene body	1.158	GOBAR_AA36243	promoter	-1.241
	GOBAR_AA28119	gene body	1.158	GOBAR_AA39997	promoter	-1.241
	GOBAR_AA28566	gene body	1.158	GOBAR_AA04594	promoter	-1.241
	GOBAR_AA29448	gene body	1.158	GOBAR_AA11538	promoter	-1.241
	GOBAR_AA38689	gene body	1.158	GOBAR_AA23730	promoter	-1.241
	GOBAR_AA39317	gene body	1.158	GOBAR_AA05635	promoter	-1.244
	GOBAR_AA01461	gene body	1.158	GOBAR_AA38638	promoter	-1.245
	GOBAR_AA06542	gene body	1.158	GOBAR_AA10704	promoter	-1.248
	GOBAR_AA16557	gene body	1.158	GOBAR_AA25698	promoter	-1.248
	GOBAR_AA12172	gene body	1.156	GOBAR_AA38329	promoter	-1.248
	GOBAR_AA05795	gene body	1.155	GOBAR_AA28102	promoter	-1.252
	GOBAR_AA08745	gene body	1.155	GOBAR_AA16141	promoter	-1.252
	GOBAR_AA14172	gene body	1.155	GOBAR_AA31103	promoter	-1.254
	GOBAR_AA27398	gene body	1.155	GOBAR_AA37680	promoter	-1.254
	GOBAR_AA01088	gene body	1.155	GOBAR_AA39849	promoter	-1.254
	GOBAR_AA32390	gene body	1.154	GOBAR_AA22692	promoter	-1.254
	GOBAR_AA00313	gene body	1.152	GOBAR_AA08097	promoter	-1.256
	GOBAR_AA00413	gene body	1.152	GOBAR_AA03027	promoter	-1.263
	GOBAR_AA02726	gene body	1.152	GOBAR_AA03970	promoter	-1.263
	GOBAR_AA03160	gene body	1.152	GOBAR_AA06020	promoter	-1.263
	GOBAR_AA03366	gene body	1.152	GOBAR_AA28360	promoter	-1.263
	GOBAR_AA03797	gene body	1.152	GOBAR_AA29916	promoter	-1.263
	GOBAR_AA08629	gene body	1.152	GOBAR_AA33976	promoter	-1.263
	GOBAR_AA11427	gene body	1.152	GOBAR_AA12706	promoter	-1.263
	GOBAR_AA17579	gene body	1.152	GOBAR_AA29433	promoter	-1.263
	GOBAR_AA19299	gene body	1.152	GOBAR_AA29434	promoter	-1.263
	GOBAR_AA19300	gene body	1.152	GOBAR_AA29993	promoter	-1.263
	GOBAR_AA22534	gene body	1.152	GOBAR_AA32051	promoter	-1.263
	GOBAR_AA24402	gene body	1.152	GOBAR_AA33212	promoter	-1.263
	GOBAR_AA25168	gene body	1.152	GOBAR_AA08936	promoter	-1.267
	GOBAR_AA27015	gene body	1.152	GOBAR_AA10403	promoter	-1.267
	GOBAR_AA27670	gene body	1.152	GOBAR_AA18608	promoter	-1.267
	GOBAR_AA32943	gene body	1.152	GOBAR_AA14290	promoter	-1.27
	GOBAR_AA34208	gene body	1.152	GOBAR_AA02990	promoter	-1.27
	GOBAR_AA38102	gene body	1.152	GOBAR_AA03798	promoter	-1.273
	GOBAR_AA38440	gene body	1.152	GOBAR_AA05978	promoter	-1.273
	GOBAR_AA38582	gene body	1.152	GOBAR_AA10104	promoter	-1.273
	GOBAR_AA38874	gene body	1.152	GOBAR_AA10105	promoter	-1.273
	GOBAR_AA38597	gene body	1.152	GOBAR_AA00809	promoter	-1.273
	GOBAR_AA05060	gene body	1.15	GOBAR_AA36029	promoter	-1.273
	GOBAR_AA06536	gene body	1.149	GOBAR_AA36282	promoter	-1.275
	GOBAR_AA20308	gene body	1.149	GOBAR_AA00853	promoter	-1.277
	GOBAR_AA22937	gene body	1.149	GOBAR_AA14616	promoter	-1.277
	GOBAR_AA01934	gene body	1.147	GOBAR_AA13045	promoter	-1.278
	GOBAR_AA10643	gene body	1.147	GOBAR_AA03387	promoter	-1.28
	GOBAR_AA17560	gene body	1.147	GOBAR_AA18434	promoter	-1.28
	GOBAR_AA20275	gene body	1.147	GOBAR_AA24141	promoter	-1.28
	GOBAR_AA29415	gene body	1.147	GOBAR_AA24811	promoter	-1.28
	GOBAR_AA30303	gene body	1.147	GOBAR_AA09111	promoter	-1.28
	GOBAR_AA35052	gene body	1.147	GOBAR_AA19817	promoter	-1.28
	GOBAR_AA01938	gene body	1.147	GOBAR_AA20730	promoter	-1.28
	GOBAR_AA24230	gene body	1.147	GOBAR_AA07194	promoter	-1.283
	GOBAR_AA02368	gene body	1.144	GOBAR_AA05907	promoter	-1.284
	GOBAR_AA02570	gene body	1.144	GOBAR_AA36981	promoter	-1.285
	GOBAR_AA05623	gene body	1.144	GOBAR_AA06416	promoter	-1.285
	GOBAR_AA07777	gene body	1.144	GOBAR_AA38985	promoter	-1.287
	GOBAR_AA07799	gene body	1.144	GOBAR_AA07552	promoter	-1.287
	GOBAR_AA11789	gene body	1.144	GOBAR_AA05598	promoter	-1.29
	GOBAR_AA33985	gene body	1.144	GOBAR_AA07329	promoter	-1.29
	GOBAR_AA36219	gene body	1.144	GOBAR_AA20518	promoter	-1.29
	GOBAR_AA39283	gene body	1.144	GOBAR_AA20741	promoter	-1.29
	GOBAR_AA24356	gene body	1.143	GOBAR_AA07940	promoter	-1.29
	GOBAR_AA27058	gene body	1.143	GOBAR_AA10902	promoter	-1.29
	GOBAR_AA34269	gene body	1.143	GOBAR_AA27709	promoter	-1.29
	GOBAR_AA39295	gene body	1.142	GOBAR_AA32280	promoter	-1.29
	GOBAR_AA19749	gene body	1.141	GOBAR_AA33737	promoter	-1.29
	GOBAR_AA00349	gene body	1.138	GOBAR_AA33738	promoter	-1.29
	GOBAR_AA00544	gene body	1.138	GOBAR_AA30213	promoter	-1.293
	GOBAR_AA02039	gene body	1.138	GOBAR_AA05193	promoter	-1.293
	GOBAR_AA03976	gene body	1.138	GOBAR_AA30954	promoter	-1.293
	GOBAR_AA04661	gene body	1.138	GOBAR_AA04119	promoter	-1.294
	GOBAR_AA05504	gene body	1.138	GOBAR_AA30064	promoter	-1.294
	GOBAR_AA06620	gene body	1.138	GOBAR_AA01209	promoter	-1.295
	GOBAR_AA07195	gene body	1.138	GOBAR_AA10860	promoter	-1.295
	GOBAR_AA07481	gene body	1.138	GOBAR_AA39783	promoter	-1.295
	GOBAR_AA08880	gene body	1.138	GOBAR_AA31648	promoter	-1.298
	GOBAR_AA09749	gene body	1.138	GOBAR_AA11538	promoter	-1.3
	GOBAR_AA11367	gene body	1.138	GOBAR_AA13224	promoter	-1.3
	GOBAR_AA12628	gene body	1.138	GOBAR_AA36000	promoter	-1.3
	GOBAR_AA17574	gene body	1.138	GOBAR_AA22712	promoter	-1.301
	GOBAR_AA20168	gene body	1.138	GOBAR_AA36953	promoter	-1.303
	GOBAR_AA22970	gene body	1.138	GOBAR_AA04119	promoter	-1.304
	GOBAR_AA26636	gene body	1.138	GOBAR_AA01042	promoter	-1.304
	GOBAR_AA27965	gene body	1.138	GOBAR_AA01043	promoter	-1.304
	GOBAR_AA28005	gene body	1.138	GOBAR_AA03612	promoter	-1.304
	GOBAR_AA28547	gene body	1.138	GOBAR_AA37489	promoter	-1.305
	GOBAR_AA29827	gene body	1.138	GOBAR_AA28539	promoter	-1.305
	GOBAR_AA31505	gene body	1.138	GOBAR_AA34136	promoter	-1.305
	GOBAR_AA31511	gene body	1.138	GOBAR_AA08096	promoter	-1.307
	GOBAR_AA32196	gene body	1.138	GOBAR_AA04849	promoter	-1.309
	GOBAR_AA35226	gene body	1.138	GOBAR_AA37071	promoter	-1.309
	GOBAR_AA35698	gene body	1.138	GOBAR_AA10305	promoter	-1.309
	GOBAR_AA36080	gene body	1.138	GOBAR_AA10822	promoter	-1.31
	GOBAR_AA36516	gene body	1.138	GOBAR_AA11974	promoter	-1.31
	GOBAR_AA37601	gene body	1.138	GOBAR_AA05204	promoter	-1.322
	GOBAR_AA38398	gene body	1.138	GOBAR_AA09779	promoter	-1.322
	GOBAR_AA38822	gene body	1.138	GOBAR_AA11537	promoter	-1.322
	GOBAR_AA39129	gene body	1.138	GOBAR_AA15985	promoter	-1.322
	GOBAR_AA39857	gene body	1.138	GOBAR_AA19653	promoter	-1.322
	GOBAR_AA40470	gene body	1.138	GOBAR_AA22099	promoter	-1.322
	GOBAR_AA02840	gene body	1.138	GOBAR_AA27037	promoter	-1.322
	GOBAR_AA07945	gene body	1.138	GOBAR_AA35738	promoter	-1.322
	GOBAR_AA12575	gene body	1.138	GOBAR_AA39504	promoter	-1.322
	GOBAR_AA15841	gene body	1.138	GOBAR_AA04097	promoter	-1.322
	GOBAR_AA22367	gene body	1.138	GOBAR_AA16627	promoter	-1.322
	GOBAR_AA27943	gene body	1.138	GOBAR_AA16628	promoter	-1.322
	GOBAR_AA13021	gene body	1.132	GOBAR_AA19137	promoter	-1.322
	GOBAR_AA29858	gene body	1.132	GOBAR_AA28007	promoter	-1.322
	GOBAR_AA01094	gene body	1.131	GOBAR_AA32891	promoter	-1.322
	GOBAR_AA03061	gene body	1.131	GOBAR_AA33267	promoter	-1.322
	GOBAR_AA08940	gene body	1.131	GOBAR_AA37367	promoter	-1.322
	GOBAR_AA19022	gene body	1.131	GOBAR_AA39829	promoter	-1.33
	GOBAR_AA23224	gene body	1.131	GOBAR_AA19001	promoter	-1.331
	GOBAR_AA26028	gene body	1.131	GOBAR_AA35706	promoter	-1.331
	GOBAR_AA29105	gene body	1.131	GOBAR_AA23662	promoter	-1.333
	GOBAR_AA21412	gene body	1.13	GOBAR_AA24533	promoter	-1.336
	GOBAR_AA32399	gene body	1.13	GOBAR_AA03019	promoter	-1.336
	GOBAR_AA09367	gene body	1.129	GOBAR_AA23158	promoter	-1.336
	GOBAR_AA11493	gene body	1.129	GOBAR_AA22000	promoter	-1.337
	GOBAR_AA11563	gene body	1.129	GOBAR_AA28102	promoter	-1.337
	GOBAR_AA12266	gene body	1.129	GOBAR_AA02241	promoter	-1.338
	GOBAR_AA12704	gene body	1.129	GOBAR_AA20439	promoter	-1.339
	GOBAR_AA17152	gene body	1.129	GOBAR_AA00108	promoter	-1.34
	GOBAR_AA17380	gene body	1.129	GOBAR_AA03929	promoter	-1.341
	GOBAR_AA19835	gene body	1.129	GOBAR_AA05676	promoter	-1.341
	GOBAR_AA20409	gene body	1.129	GOBAR_AA10560	promoter	-1.341
	GOBAR_AA22684	gene body	1.129	GOBAR_AA31307	promoter	-1.341
	GOBAR_AA27458	gene body	1.129	GOBAR_AA26741	promoter	-1.342
	GOBAR_AA33873	gene body	1.129	GOBAR_AA11955	promoter	-1.344
	GOBAR_AA34179	gene body	1.129	GOBAR_AA11956	promoter	-1.344
[truncated: 3,118 more rows]
