# Supplementary material for: Integrated Methylome and Transcriptome Analysis Widen the Knowledge of Cytoplasmic Male Sterility in Cotton (Gossypium barbadense L.)
Source: Front Plant Sci. 2022 Apr 27;13:770098. doi: 10.3389/fpls.2022.770098 (PMC9093596; doi:10.3389/fpls.2022.770098)
Supplement: Supplementary file 4 [file Table_4.XLS]

## Sheet: Supplementary File S1
Supplementary Table S4 KEGG of genes in the differentially methylated region 532 (DMR)-associated promoters.
Pathway ID	Pathway Name	Level 1	Level 2	Term Candidate Gene Num	Term Gene Num	Rich Ratio	P value	Q value
ko00520	Amino sugar and nucleotide sugar metabolism	Metabolism	Carbohydrate metabolism	11	431	0.025522	0.000534898	0.027648
ko00906	Carotenoid biosynthesis	Metabolism	Metabolism of terpenoids and polyketides	6	136	0.0441176	0.000666217	0.027648
ko00310	Lysine degradation	Metabolism	Amino acid metabolism	4	107	0.0373832	0.00960159	0.265644
ko00500	Starch and sucrose metabolism	Metabolism	Carbohydrate metabolism	10	628	0.0159236	0.0242535	0.414843
ko00640	Propanoate metabolism	Metabolism	Carbohydrate metabolism	3	81	0.037037	0.0249906	0.414843
ko00061	Fatty acid biosynthesis	Metabolism	Lipid metabolism	3	111	0.027027	0.0550776	0.507938
ko00565	Ether lipid metabolism	Metabolism	Lipid metabolism	3	108	0.0277778	0.0515325	0.507938
ko00944	Flavone and flavonol biosynthesis	Metabolism	Biosynthesis of other secondary metabolites	2	47	0.0425532	0.0512901	0.507938
ko04626	Plant-pathogen interaction	Organismal Systems	Environmental adaptation	15	1179	0.0127226	0.039503	0.507938
ko00280	Valine, leucine and isoleucine degradation	Metabolism	Amino acid metabolism	3	125	0.024	0.0730957	0.55154
ko00514	Other types of O-glycan biosynthesis	Metabolism	Glycan biosynthesis and metabolism	2	57	0.0350877	0.072072	0.55154
ko00052	Galactose metabolism	Metabolism	Carbohydrate metabolism	4	303	0.0132013	0.208307	0.68398
ko00360	Phenylalanine metabolism	Metabolism	Amino acid metabolism	3	188	0.0159574	0.178798	0.68398
ko00460	Cyanoamino acid metabolism	Metabolism	Metabolism of other amino acids	4	289	0.0138408	0.186184	0.68398
ko00511	Other glycan degradation	Metabolism	Glycan biosynthesis and metabolism	3	206	0.0145631	0.214259	0.68398
ko00564	Glycerophospholipid metabolism	Metabolism	Lipid metabolism	4	243	0.0164609	0.120061	0.68398
ko00590	Arachidonic acid metabolism	Metabolism	Lipid metabolism	2	94	0.0212766	0.164856	0.68398
ko00600	Sphingolipid metabolism	Metabolism	Lipid metabolism	3	194	0.0154639	0.190436	0.68398
ko00904	Diterpenoid biosynthesis	Metabolism	Metabolism of terpenoids and polyketides	4	303	0.0132013	0.208307	0.68398
ko00941	Flavonoid biosynthesis	Metabolism	Biosynthesis of other secondary metabolites	3	197	0.0152284	0.196327	0.68398
ko00942	Anthocyanin biosynthesis	Metabolism	Biosynthesis of other secondary metabolites	1	24	0.0416667	0.170258	0.68398
ko00945	Stilbenoid, diarylheptanoid and gingerol biosynthesis	Metabolism	Biosynthesis of other secondary metabolites	2	77	0.025974	0.119808	0.68398
ko00966	Glucosinolate biosynthesis	Metabolism	Biosynthesis of other secondary metabolites	1	31	0.0322581	0.214256	0.68398
ko01212	Fatty acid metabolism	Metabolism	Global and overview maps	3	179	0.0167598	0.161738	0.68398
ko03020	RNA polymerase	Genetic Information Processing	Transcription	4	275	0.0145455	0.164902	0.68398
ko03040	Spliceosome	Genetic Information Processing	Transcription	8	723	0.011065	0.198247	0.68398
ko00780	Biotin metabolism	Metabolism	Metabolism of cofactors and vitamins	1	35	0.0285714	0.23835	0.706538
ko00940	Phenylpropanoid biosynthesis	Metabolism	Biosynthesis of other secondary metabolites	7	644	0.0108696	0.232365	0.706538
ko00908	Zeatin biosynthesis	Metabolism	Metabolism of terpenoids and polyketides	1	44	0.0227273	0.289912	0.776216
ko04070	Phosphatidylinositol signaling system	Environmental Information Processing	Signal transduction	3	240	0.0125	0.284521	0.776216
ko04141	Protein processing in endoplasmic reticulum	Genetic Information Processing	Folding, sorting and degradation	8	802	0.00997506	0.282131	0.776216
ko00051	Fructose and mannose metabolism	Metabolism	Carbohydrate metabolism	2	157	0.0127389	0.343571	0.782381
ko00250	Alanine, aspartate and glutamate metabolism	Metabolism	Amino acid metabolism	2	166	0.0120482	0.368742	0.782381
ko00290	Valine, leucine and isoleucine biosynthesis	Metabolism	Amino acid metabolism	1	60	0.0166667	0.373165	0.782381
ko00380	Tryptophan metabolism	Metabolism	Amino acid metabolism	2	153	0.0130719	0.332282	0.782381
ko00531	Glycosaminoglycan degradation	Metabolism	Glycan biosynthesis and metabolism	2	169	0.0118343	0.377051	0.782381
ko00561	Glycerolipid metabolism	Metabolism	Lipid metabolism	3	281	0.0106762	0.371213	0.782381
ko00620	Pyruvate metabolism	Metabolism	Carbohydrate metabolism	3	249	0.0120482	0.303516	0.782381
ko00670	One carbon pool by folate	Metabolism	Metabolism of cofactors and vitamins	1	59	0.0169492	0.368259	0.782381
ko00943	Isoflavonoid biosynthesis	Metabolism	Biosynthesis of other secondary metabolites	1	55	0.0181818	0.348247	0.782381
ko00905	Brassinosteroid biosynthesis	Metabolism	Metabolism of terpenoids and polyketides	1	66	0.0151515	0.401822	0.813444
ko03420	Nucleotide excision repair	Genetic Information Processing	Replication and repair	2	190	0.0105263	0.433842	0.840917
ko04712	Circadian rhythm - plant	Organismal Systems	Environmental adaptation	3	312	0.00961539	0.435656	0.840917
ko00073	Cutin, suberine and wax biosynthesis	Metabolism	Lipid metabolism	1	113	0.00884956	0.585616	0.934734
ko00562	Inositol phosphate metabolism	Metabolism	Carbohydrate metabolism	2	232	0.00862069	0.538442	0.934734
ko00604	Glycosphingolipid biosynthesis - ganglio series	Metabolism	Glycan biosynthesis and metabolism	1	102	0.00980392	0.548401	0.934734
ko00760	Nicotinate and nicotinamide metabolism	Metabolism	Metabolism of cofactors and vitamins	1	89	0.011236	0.500121	0.934734
ko00770	Pantothenate and CoA biosynthesis	Metabolism	Metabolism of cofactors and vitamins	1	101	0.00990099	0.544857	0.934734
ko00860	Porphyrin and chlorophyll metabolism	Metabolism	Metabolism of cofactors and vitamins	1	112	0.00892857	0.582363	0.934734
ko01210	2-Oxocarboxylic acid metabolism	Metabolism	Global and overview maps	3	382	0.0078534	0.570347	0.934734
ko03010	Ribosome	Genetic Information Processing	Translation	7	911	0.00768386	0.56275	0.934734
ko03022	Basal transcription factors	Genetic Information Processing	Transcription	1	106	0.00943396	0.562303	0.934734
ko00053	Ascorbate and aldarate metabolism	Metabolism	Carbohydrate metabolism	1	186	0.00537634	0.766147	0.963488
ko00071	Fatty acid degradation	Metabolism	Lipid metabolism	1	178	0.00561798	0.750988	0.963488
ko00130	Ubiquinone and other terpenoid-quinone biosynthesis	Metabolism	Metabolism of cofactors and vitamins	1	164	0.00609756	0.722074	0.963488
ko00240	Pyrimidine metabolism	Metabolism	Nucleotide metabolism	1	169	0.00591716	0.732764	0.963488
ko00330	Arginine and proline metabolism	Metabolism	Amino acid metabolism	1	145	0.00689655	0.677437	0.963488
ko00592	alpha-Linolenic acid metabolism	Metabolism	Lipid metabolism	1	149	0.00671141	0.687391	0.963488
ko03013	RNA transport	Genetic Information Processing	Translation	5	819	0.00610501	0.76547	0.963488
ko03015	mRNA surveillance pathway	Genetic Information Processing	Translation	4	637	0.00627943	0.731311	0.963488
ko03060	Protein export	Genetic Information Processing	Folding, sorting and degradation	1	144	0.00694444	0.6749	0.963488
ko03440	Homologous recombination	Genetic Information Processing	Replication and repair	1	179	0.00558659	0.752935	0.963488
ko04016	MAPK signaling pathway - plant	Environmental Information Processing	Signal transduction	7	967	0.00723888	0.626387	0.963488
ko04120	Ubiquitin mediated proteolysis	Genetic Information Processing	Folding, sorting and degradation	3	439	0.00683371	0.664363	0.963488
ko04144	Endocytosis	Cellular Processes	Transport and catabolism	5	774	0.00645995	0.72079	0.963488
ko04146	Peroxisome	Cellular Processes	Transport and catabolism	2	316	0.00632911	0.705413	0.963488
ko00630	Glyoxylate and dicarboxylate metabolism	Metabolism	Carbohydrate metabolism	1	208	0.00480769	0.803273	0.971192
ko00260	Glycine, serine and threonine metabolism	Metabolism	Amino acid metabolism	1	219	0.00456621	0.819578	0.971786
ko04075	Plant hormone signal transduction	Environmental Information Processing	Signal transduction	7	1208	0.0057947	0.833786	0.974707
ko00010	Glycolysis / Gluconeogenesis	Metabolism	Carbohydrate metabolism	1	377	0.00265252	0.948241	0.999976
ko00030	Pentose phosphate pathway	Metabolism	Carbohydrate metabolism	1	1318	0.000758725	0.999976	0.999976
ko00040	Pentose and glucuronate interconversions	Metabolism	Carbohydrate metabolism	3	855	0.00350877	0.964286	0.999976
ko00220	Arginine biosynthesis	Metabolism	Amino acid metabolism	1	284	0.00352113	0.891912	0.999976
ko00270	Cysteine and methionine metabolism	Metabolism	Amino acid metabolism	1	336	0.00297619	0.928357	0.999976
ko00480	Glutathione metabolism	Metabolism	Metabolism of other amino acids	2	1336	0.00149701	0.999748	0.999976
ko00591	Linoleic acid metabolism	Metabolism	Lipid metabolism	1	298	0.00335571	0.903229	0.999976
ko00710	Carbon fixation in photosynthetic organisms	Metabolism	Energy metabolism	1	317	0.00315457	0.916729	0.999976
ko01200	Carbon metabolism	Metabolism	Global and overview maps	6	1948	0.00308008	0.998306	0.999976
ko01230	Biosynthesis of amino acids	Metabolism	Global and overview maps	4	991	0.00403633	0.952319	0.999976
ko03018	RNA degradation	Genetic Information Processing	Folding, sorting and degradation	2	576	0.00347222	0.940363	0.999976
ko04145	Phagosome	Cellular Processes	Transport and catabolism	1	301	0.00332226	0.905497	0.999976
