# Supplementary material for: Integrated Methylome and Transcriptome Analysis Widen the Knowledge of Cytoplasmic Male Sterility in Cotton (Gossypium barbadense L.)
Source: Front Plant Sci. 2022 Apr 27;13:770098. doi: 10.3389/fpls.2022.770098 (PMC9093596; doi:10.3389/fpls.2022.770098)
Supplement: Supplementary file 5 [file Table_5.XLS]

## Sheet: Supplementary File S2
Supplementary Table S5 KEGG of genes in the DMR-associated genes
Pathway ID	Pathway Name	Level 1	Level 2	Term Candidate Gene Num	Total Candidate Gene Num	Term Gene Num	Total Gene Num	Rich Ratio	P value	Q value
ko00500	Starch and sucrose metabolism	Metabolism	Carbohydrate metabolism	16	218	628	17955	0.0254777	0.00431285	0.154278
ko00630	Glyoxylate and dicarboxylate metabolism	Metabolism	Carbohydrate metabolism	8	218	208	17955	0.0384615	0.00397305	0.154278
ko00906	Carotenoid biosynthesis	Metabolism	Metabolism of terpenoids and polyketides	6	218	136	17955	0.0441176	0.006362	0.154278
ko04136	Autophagy - other	Cellular Processes	Transport and catabolism	5	218	96	17955	0.0520833	0.00630333	0.154278
ko00020	Citrate cycle (TCA cycle)	Metabolism	Carbohydrate metabolism	6	218	146	17955	0.0410959	0.00888862	0.172108
ko00051	Fructose and mannose metabolism	Metabolism	Carbohydrate metabolism	6	218	157	17955	0.0382166	0.0124202	0.172108
ko00052	Galactose metabolism	Metabolism	Carbohydrate metabolism	9	218	303	17955	0.029703	0.0119653	0.172108
ko00280	Valine, leucine and isoleucine degradation	Metabolism	Amino acid metabolism	5	218	125	17955	0.04	0.0182812	0.221659
ko00564	Glycerophospholipid metabolism	Metabolism	Lipid metabolism	7	218	243	17955	0.0288066	0.0292044	0.314758
ko00670	One carbon pool by folate	Metabolism	Metabolism of cofactors and vitamins	3	218	59	17955	0.0508475	0.0349132	0.338658
ko00010	Glycolysis / Gluconeogenesis	Metabolism	Carbohydrate metabolism	9	218	377	17955	0.0238727	0.0411685	0.344937
ko00565	Ether lipid metabolism	Metabolism	Lipid metabolism	4	218	108	17955	0.037037	0.0426726	0.344937
ko00860	Porphyrin and chlorophyll metabolism	Metabolism	Metabolism of cofactors and vitamins	4	218	112	17955	0.0357143	0.0476732	0.355715
ko00053	Ascorbate and aldarate metabolism	Metabolism	Carbohydrate metabolism	5	218	186	17955	0.0268817	0.0767169	0.474483
ko00600	Sphingolipid metabolism	Metabolism	Lipid metabolism	5	218	194	17955	0.0257732	0.0880485	0.474483
ko00620	Pyruvate metabolism	Metabolism	Carbohydrate metabolism	6	218	249	17955	0.0240964	0.0836242	0.474483
ko00640	Propanoate metabolism	Metabolism	Carbohydrate metabolism	3	218	81	17955	0.037037	0.075737	0.474483
ko03050	Proteasome	Genetic Information Processing	Folding, sorting and degradation	8	218	367	17955	0.0217984	0.0796431	0.474483
ko00072	Synthesis and degradation of ketone bodies	Metabolism	Lipid metabolism	1	218	13	17955	0.0769231	0.146883	0.493371
ko00310	Lysine degradation	Metabolism	Amino acid metabolism	3	218	107	17955	0.0280374	0.141204	0.493371
ko00410	beta-Alanine metabolism	Metabolism	Metabolism of other amino acids	3	218	100	17955	0.03	0.122049	0.493371
ko00460	Cyanoamino acid metabolism	Metabolism	Metabolism of other amino acids	6	218	289	17955	0.0207612	0.140726	0.493371
ko00511	Other glycan degradation	Metabolism	Glycan biosynthesis and metabolism	5	218	206	17955	0.0242718	0.106582	0.493371
ko00514	Other types of O-glycan biosynthesis	Metabolism	Glycan biosynthesis and metabolism	2	218	57	17955	0.0350877	0.152214	0.493371
ko00531	Glycosaminoglycan degradation	Metabolism	Glycan biosynthesis and metabolism	4	218	169	17955	0.0236686	0.150442	0.493371
ko00562	Inositol phosphate metabolism	Metabolism	Carbohydrate metabolism	5	218	232	17955	0.0215517	0.152589	0.493371
ko00604	Glycosphingolipid biosynthesis - ganglio series	Metabolism	Glycan biosynthesis and metabolism	3	218	102	17955	0.0294118	0.12742	0.493371
ko00740	Riboflavin metabolism	Metabolism	Metabolism of cofactors and vitamins	2	218	56	17955	0.0357143	0.147995	0.493371
ko00908	Zeatin biosynthesis	Metabolism	Metabolism of terpenoids and polyketides	2	218	44	17955	0.0454545	0.0996706	0.493371
ko02010	ABC transporters	Environmental Information Processing	Membrane transport	6	218	280	17955	0.0214286	0.126565	0.493371
ko04120	Ubiquitin mediated proteolysis	Genetic Information Processing	Folding, sorting and degradation	8	218	439	17955	0.0182232	0.166377	0.520598
ko01212	Fatty acid metabolism	Metabolism	Global and overview maps	4	218	179	17955	0.0223464	0.173615	0.526271
ko00402	Benzoxazinoid biosynthesis	Metabolism	Biosynthesis of other secondary metabolites	1	218	17	17955	0.0588235	0.187599	0.535396
ko04626	Plant-pathogen interaction	Organismal Systems	Environmental adaptation	18	218	1179	17955	0.0152672	0.187664	0.535396
ko01040	Biosynthesis of unsaturated fatty acids	Metabolism	Lipid metabolism	2	218	70	17955	0.0285714	0.208791	0.57865
ko00270	Cysteine and methionine metabolism	Metabolism	Amino acid metabolism	6	218	336	17955	0.0178571	0.225101	0.606521
ko00900	Terpenoid backbone biosynthesis	Metabolism	Metabolism of terpenoids and polyketides	3	218	137	17955	0.0218978	0.232244	0.608857
ko00520	Amino sugar and nucleotide sugar metabolism	Metabolism	Carbohydrate metabolism	7	218	431	17955	0.0162413	0.270432	0.672613
ko03040	Spliceosome	Genetic Information Processing	Transcription	11	218	723	17955	0.0152144	0.264222	0.672613
ko00240	Pyrimidine metabolism	Metabolism	Nucleotide metabolism	3	218	169	17955	0.0177515	0.337502	0.76754
ko00710	Carbon fixation in photosynthetic organisms	Metabolism	Energy metabolism	5	218	317	17955	0.0157729	0.341187	0.76754
ko00770	Pantothenate and CoA biosynthesis	Metabolism	Metabolism of cofactors and vitamins	2	218	101	17955	0.019802	0.347566	0.76754
ko00780	Biotin metabolism	Metabolism	Metabolism of cofactors and vitamins	1	218	35	17955	0.0285714	0.348162	0.76754
ko04146	Peroxisome	Cellular Processes	Transport and catabolism	5	218	316	17955	0.0158228	0.338787	0.76754
ko00062	Fatty acid elongation	Metabolism	Lipid metabolism	2	218	105	17955	0.0190476	0.365115	0.77457
ko00071	Fatty acid degradation	Metabolism	Lipid metabolism	3	218	178	17955	0.0168539	0.367322	0.77457
ko00944	Flavone and flavonol biosynthesis	Metabolism	Biosynthesis of other secondary metabolites	1	218	47	17955	0.0212766	0.437229	0.831944
ko01230	Biosynthesis of amino acids	Metabolism	Global and overview maps	13	218	991	17955	0.0131181	0.427774	0.831944
ko03013	RNA transport	Genetic Information Processing	Translation	11	218	819	17955	0.013431	0.409667	0.831944
ko03410	Base excision repair	Genetic Information Processing	Replication and repair	2	218	122	17955	0.0163934	0.437414	0.831944
ko03430	Mismatch repair	Genetic Information Processing	Replication and repair	2	218	120	17955	0.0166667	0.429129	0.831944
ko00650	Butanoate metabolism	Metabolism	Carbohydrate metabolism	1	218	53	17955	0.0188679	0.477108	0.873198
ko00730	Thiamine metabolism	Metabolism	Metabolism of cofactors and vitamins	1	218	52	17955	0.0192308	0.470663	0.873198
ko00260	Glycine, serine and threonine metabolism	Metabolism	Amino acid metabolism	3	218	219	17955	0.0136986	0.49826	0.889245
ko00290	Valine, leucine and isoleucine biosynthesis	Metabolism	Amino acid metabolism	1	218	60	17955	0.0166667	0.520092	0.889245
ko00790	Folate biosynthesis	Metabolism	Metabolism of cofactors and vitamins	1	218	62	17955	0.016129	0.531714	0.889245
ko03008	Ribosome biogenesis in eukaryotes	Genetic Information Processing	Translation	4	218	310	17955	0.0129032	0.521413	0.889245
ko04712	Circadian rhythm - plant	Organismal Systems	Environmental adaptation	4	218	312	17955	0.0128205	0.526477	0.889245
ko00400	Phenylalanine, tyrosine and tryptophan biosynthesis	Metabolism	Amino acid metabolism	2	218	152	17955	0.0131579	0.553109	0.890414
ko00592	alpha-Linolenic acid metabolism	Metabolism	Lipid metabolism	2	218	149	17955	0.0134228	0.542314	0.890414
ko04070	Phosphatidylinositol signaling system	Environmental Information Processing	Signal transduction	3	218	240	17955	0.0125	0.559951	0.890414
ko00450	Selenocompound metabolism	Metabolism	Metabolism of other amino acids	1	218	90	17955	0.0111111	0.667851	0.92639
ko00561	Glycerolipid metabolism	Metabolism	Lipid metabolism	3	218	281	17955	0.0106762	0.666307	0.92639
ko00590	Arachidonic acid metabolism	Metabolism	Lipid metabolism	1	218	94	17955	0.0106383	0.68377	0.92639
ko00760	Nicotinate and nicotinamide metabolism	Metabolism	Metabolism of cofactors and vitamins	1	218	89	17955	0.011236	0.663748	0.92639
ko00945	Stilbenoid, diarylheptanoid and gingerol biosynthesis	Metabolism	Biosynthesis of other secondary metabolites	1	218	77	17955	0.012987	0.610396	0.92639
ko01210	2-Oxocarboxylic acid metabolism	Metabolism	Global and overview maps	4	218	382	17955	0.0104712	0.684893	0.92639
ko03015	mRNA surveillance pathway	Genetic Information Processing	Translation	7	218	637	17955	0.010989	0.65854	0.92639
ko03420	Nucleotide excision repair	Genetic Information Processing	Replication and repair	2	218	190	17955	0.0105263	0.674151	0.92639
ko04075	Plant hormone signal transduction	Environmental Information Processing	Signal transduction	14	218	1208	17955	0.0115894	0.611084	0.92639
ko04130	SNARE interactions in vesicular transport	Genetic Information Processing	Folding, sorting and degradation	1	218	95	17955	0.0105263	0.68763	0.92639
ko04141	Protein processing in endoplasmic reticulum	Genetic Information Processing	Folding, sorting and degradation	9	218	802	17955	0.0112219	0.642821	0.92639
ko03018	RNA degradation	Genetic Information Processing	Folding, sorting and degradation	6	218	576	17955	0.0104167	0.704172	0.93568
ko00061	Fatty acid biosynthesis	Metabolism	Lipid metabolism	1	218	111	17955	0.00900901	0.743377	0.94459
ko00970	Aminoacyl-tRNA biosynthesis	Genetic Information Processing	Translation	2	218	220	17955	0.00909091	0.749829	0.94459
ko03022	Basal transcription factors	Genetic Information Processing	Transcription	1	218	106	17955	0.00943396	0.727113	0.94459
ko04016	MAPK signaling pathway - plant	Environmental Information Processing	Signal transduction	10	218	967	17955	0.0103413	0.742847	0.94459
ko00030	Pentose phosphate pathway	Metabolism	Carbohydrate metabolism	2	218	1318	17955	0.00151745	0.999999	0.999999
ko00040	Pentose and glucuronate interconversions	Metabolism	Carbohydrate metabolism	5	218	855	17955	0.00584795	0.979974	0.999999
ko00130	Ubiquinone and other terpenoid-quinone biosynthesis	Metabolism	Metabolism of cofactors and vitamins	1	218	164	17955	0.00609756	0.866358	0.999999
ko00190	Oxidative phosphorylation	Metabolism	Energy metabolism	2	218	431	17955	0.00464037	0.968841	0.999999
ko00230	Purine metabolism	Metabolism	Nucleotide metabolism	1	218	337	17955	0.00296736	0.984329	0.999999
ko00330	Arginine and proline metabolism	Metabolism	Amino acid metabolism	1	218	145	17955	0.00689655	0.831104	0.999999
ko00360	Phenylalanine metabolism	Metabolism	Amino acid metabolism	1	218	188	17955	0.00531915	0.900608	0.999999
ko00380	Tryptophan metabolism	Metabolism	Amino acid metabolism	1	218	153	17955	0.00653595	0.846954	0.999999
ko00480	Glutathione metabolism	Metabolism	Metabolism of other amino acids	6	218	1336	17955	0.00449102	0.999182	0.999999
ko00510	N-Glycan biosynthesis	Metabolism	Glycan biosynthesis and metabolism	1	218	136	17955	0.00735294	0.811312	0.999999
ko00904	Diterpenoid biosynthesis	Metabolism	Metabolism of terpenoids and polyketides	1	218	303	17955	0.00330033	0.97608	0.999999
ko00940	Phenylpropanoid biosynthesis	Metabolism	Biosynthesis of other secondary metabolites	3	218	644	17955	0.00465839	0.985839	0.999999
ko00941	Flavonoid biosynthesis	Metabolism	Biosynthesis of other secondary metabolites	1	218	197	17955	0.00507614	0.911062	0.999999
ko01200	Carbon metabolism	Metabolism	Global and overview maps	17	218	1948	17955	0.0087269	0.946966	0.999999
ko03010	Ribosome	Genetic Information Processing	Translation	5	218	911	17955	0.00548847	0.987603	0.999999
ko03440	Homologous recombination	Genetic Information Processing	Replication and repair	1	218	179	17955	0.00558659	0.888931	0.999999
ko04144	Endocytosis	Cellular Processes	Transport and catabolism	5	218	774	17955	0.00645995	0.961023	0.999999
ko04145	Phagosome	Cellular Processes	Transport and catabolism	1	218	301	17955	0.00332226	0.975479	0.999999
