# Supplementary material for: Integrated Methylome and Transcriptome Analysis Widen the Knowledge of Cytoplasmic Male Sterility in Cotton (Gossypium barbadense L.)
Source: Front Plant Sci. 2022 Apr 27;13:770098. doi: 10.3389/fpls.2022.770098 (PMC9093596; doi:10.3389/fpls.2022.770098)
Supplement: Supplementary file 6 [file Table_6.XLS]

## Sheet: Supplementary File S3
Supplementary Table S6 DMEGs involved in the oxidative phosphorylation signaling pathway（ZA:07-113A,ZB:07-113B）
Gene ID	ZB FPKM	ZA FPKM	log2(ZA/ZB)	Qvalue(ZB-vs-ZA)	Pvalue(ZB-vs-ZA)	Kegg Orthology
GOBAR_AA03797	108.936	72.57	-0.776045	0.00473401	0.000523327	K21776//protein lin-54;K00850//6-phosphofructokinase 1 [EC:2.7.1.11]+ko00010//Glycolysis / Gluconeogenesis+ko00030//Pentose phosphate pathway+ko01230//Biosynthesis of amino acids+ko03018//RNA degradation+ko01100//Metabolic pathways+ko00052//Galactose metabolism+ko00051//Fructose and mannose metabolism+ko01110//Biosynthesis of secondary metabolites+ko01200//Carbon metabolism;K03955//NADH dehydroge…
GOBAR_AA14260	0.65	1.946	1.24084	0.0483661	0.00923341	K05577//NAD(P)H-quinone oxidoreductase subunit 5 [EC:7.1.1.2]+ko01100//Metabolic pathways+ko00190//Oxidative phosphorylation;K08738//cytochrome c;K05577//NAD(P)H-quinone oxidoreductase subunit 5 [EC:7.1.1.2]+ko01100//Metabolic pathways+ko00190//Oxidative phosphorylation
GOBAR_AA21395	7.213	3.016	-1.44474	0.00058501	4.61e-05	K00413//ubiquinol-cytochrome c reductase cytochrome c1 subunit+ko01100//Metabolic pathways+ko00190//Oxidative phosphorylation;K12177//COP9 signalosome complex subunit 3;K00413//ubiquinol-cytochrome c reductase cytochrome c1 subunit+ko01100//Metabolic pathways+ko00190//Oxidative phosphorylation;K00413//ubiquinol-cytochrome c reductase cytochrome c1 subunit+ko01100//Metabolic pathways+ko00190//Oxid…
GOBAR_AA29557	15.956	25.83	0.469297	0.0409818	0.00748039	K01535//H+-transporting ATPase [EC:7.1.2.1]+ko00190//Oxidative phosphorylation
GOBAR_AA30876	16.66	0.563	-4.95101	3.23e-50	9.6e-53	K02154//V-type H+-transporting ATPase subunit a+ko04145//Phagosome+ko01100//Metabolic pathways+ko00190//Oxidative phosphorylation
GOBAR_AA38014	271.076	147.903	-1.15323	1.21e-06	4.73e-08	K01507//inorganic pyrophosphatase [EC:3.6.1.1]+ko00190//Oxidative phosphorylation;K01507//inorganic pyrophosphatase [EC:3.6.1.1]+ko00190//Oxidative phosphorylation;K01507//inorganic pyrophosphatase [EC:3.6.1.1]+ko00190//Oxidative phosphorylation
