# Supplementary material for: Integrated Methylome and Transcriptome Analysis Widen the Knowledge of Cytoplasmic Male Sterility in Cotton (Gossypium barbadense L.)
Source: Front Plant Sci. 2022 Apr 27;13:770098. doi: 10.3389/fpls.2022.770098 (PMC9093596; doi:10.3389/fpls.2022.770098)
Supplement: Supplementary file 7 [file Table_7.XLS]

## Sheet: Supplementary File S4
Supplementary Table S7 DMEGs involved in TCA pathway（ZA:07-113A,ZB:07-113B）
Gene ID	ZB FPKM	ZA FPKM	log2(ZA/ZB)	Qvalue(ZB-vs-ZA)	Pvalue(ZB-vs-ZA)	log2(ZA/ZB)	Qvalue(ZB-vs-ZA)	Pvalue(ZB-vs-ZA)	Kegg Orthology
GOBAR_AA05227	43.99	77.49	0.586631	0.00330175	0.000342297	0.586631	0.00330175	0.000342297	K00162//pyruvate dehydrogenase E1 component beta subunit [EC:1.2.4.1]+ko00010//Glycolysis / Gluconeogenesis+ko00020//Citrate cycle (TCA cycle)+ko01100//Metabolic pathways+ko01110//Biosynthesis of secondary metabolites+ko00620//Pyruvate metabolism+ko01200//Carbon metabolism;K00162//pyruvate dehydrogenase E1 component beta subunit [EC:1.2.4.1]+ko00010//Glycolysis / Gluconeogenesis+ko00020//Citrate …
GOBAR_AA17865	6.013	11.906	0.774964	0.000175698	1.1475e-05	0.774964	0.000175698	1.1475e-05	K00031//isocitrate dehydrogenase [EC:1.1.1.42]+ko04146//Peroxisome+ko00020//Citrate cycle (TCA cycle)+ko01230//Biosynthesis of amino acids+ko01100//Metabolic pathways+ko01110//Biosynthesis of secondary metabolites+ko01210//2-Oxocarboxylic acid metabolism+ko01200//Carbon metabolism+ko00480//Glutathione metabolism;K14306//nuclear pore complex protein Nup62+ko03013//RNA transport;K00031//isocitrate …
GOBAR_AA19089	158.623	112.46	-0.717864	3.7964e-05	2.05398e-06	-0.717864	3.7964e-05	2.05398e-06	K01681//aconitate hydratase [EC:4.2.1.3]+ko00020//Citrate cycle (TCA cycle)+ko01230//Biosynthesis of amino acids+ko01100//Metabolic pathways+ko01110//Biosynthesis of secondary metabolites+ko01210//2-Oxocarboxylic acid metabolism+ko01200//Carbon metabolism+ko00630//Glyoxylate and dicarboxylate metabolism;K01681//aconitate hydratase [EC:4.2.1.3]+ko00020//Citrate cycle (TCA cycle)+ko01230//Biosynthe…
GOBAR_AA26633	16.116	2.056	-2.46717	0.00885058	0.0011162	-2.46717	0.00885058	0.0011162	K00025//malate dehydrogenase [EC:1.1.1.37]+ko00020//Citrate cycle (TCA cycle)+ko01100//Metabolic pathways+ko01110//Biosynthesis of secondary metabolites+ko00710//Carbon fixation in photosynthetic organisms+ko00620//Pyruvate metabolism+ko00270//Cysteine and methionine metabolism+ko01200//Carbon metabolism+ko00630//Glyoxylate and dicarboxylate metabolism;K00025//malate dehydrogenase [EC:1.1.1.37]+k…
GOBAR_AA36705	10.85	2.293	-2.51691	9.82617e-31	5.42129e-33	-2.51691	9.82617e-31	5.42129e-33	K01681//aconitate hydratase [EC:4.2.1.3]+ko00020//Citrate cycle (TCA cycle)+ko01230//Biosynthesis of amino acids+ko01100//Metabolic pathways+ko01110//Biosynthesis of secondary metabolites+ko01210//2-Oxocarboxylic acid metabolism+ko01200//Carbon metabolism+ko00630//Glyoxylate and dicarboxylate metabolism;K01681//aconitate hydratase [EC:4.2.1.3]+ko00020//Citrate cycle (TCA cycle)+ko01230//Biosynthe…
GOBAR_AA39007	58.04	8.403	-2.95583	5.8928e-38	2.55328e-40	-2.95583	5.8928e-38	2.55328e-40	K00025//malate dehydrogenase [EC:1.1.1.37]+ko00020//Citrate cycle (TCA cycle)+ko01100//Metabolic pathways+ko01110//Biosynthesis of secondary metabolites+ko00710//Carbon fixation in photosynthetic organisms+ko00620//Pyruvate metabolism+ko00270//Cysteine and methionine metabolism+ko01200//Carbon metabolism+ko00630//Glyoxylate and dicarboxylate metabolism
