# Supplementary material for: Integrated Methylome and Transcriptome Analysis Widen the Knowledge of Cytoplasmic Male Sterility in Cotton (Gossypium barbadense L.)
Source: Front Plant Sci. 2022 Apr 27;13:770098. doi: 10.3389/fpls.2022.770098 (PMC9093596; doi:10.3389/fpls.2022.770098)
Supplement: Supplementary file 8 [file Table_8.XLS]

## Sheet: 16个糖酵解
Supplementary Table S8 Genes involved in “starch and sucrose metabolism”（ZA:07-113A,ZB:07-113B）
Gene ID	Pathway Name	Level 2	Level 1	ZA1 FPKM	ZA2 FPKM	ZA3 FPKM	ZB1 FPKM	ZB2 FPKM	ZB3 FPKM
GOBAR_AA32390	ko00500//Starch and sucrose metabolism	Carbohydrate metabolism	Metabolism	560.2	465.2	720.17	698.58	931.46	903.72
GOBAR_AA17952	ko00051//Fructose and mannose metabolism;ko00052//Galactose metabolism;ko00010//Glycolysis / Gluconeogenesis;ko01100//Metabolic pathways;ko01110//Biosynthesis of secondary metabolites;ko00500//Starch and sucrose metabolism;ko01200//Carbon metabolism;ko00520//Amino sugar and nucleotide sugar metabolism	Carbohydrate metabolism;Global and overview maps	Metabolism	21.71	15.82	24.55	38.71	39.63	65.44
GOBAR_AA10234	ko01100//Metabolic pathways;ko00500//Starch and sucrose metabolism	Global and overview maps;Carbohydrate metabolism	Metabolism	16.33	17.64	19.24	10.41	11.46	9.8
GOBAR_AA26422	ko00500//Starch and sucrose metabolism	Carbohydrate metabolism	Metabolism	25.96	28.28	16.42	12.15	6.16	8.95
GOBAR_AA03855	ko00500//Starch and sucrose metabolism	Carbohydrate metabolism	Metabolism	14.73	16.75	11.09	7.32	5.99	5.5
GOBAR_AA14719	ko01110//Biosynthesis of secondary metabolites;ko01100//Metabolic pathways;ko00500//Starch and sucrose metabolism;ko00520//Amino sugar and nucleotide sugar metabolism	Carbohydrate metabolism;Global and overview maps	Metabolism	16.24	10.1	10.05	7.38	4.99	5.63
GOBAR_AA27327	ko00500//Starch and sucrose metabolism;ko01100//Metabolic pathways	Carbohydrate metabolism;Global and overview maps	Metabolism	10.96	13.44	9.41	16.41	16.9	16.16
GOBAR_AA29066	ko01100//Metabolic pathways;ko00500//Starch and sucrose metabolism	Carbohydrate metabolism;Global and overview maps	Metabolism	16.97	17.9	9.36	108.04	83.8	103.3
GOBAR_AA11600	ko01110//Biosynthesis of secondary metabolites;ko00051//Fructose and mannose metabolism;ko00520//Amino sugar and nucleotide sugar metabolism;ko01100//Metabolic pathways;ko00010//Glycolysis / Gluconeogenesis;ko00500//Starch and sucrose metabolism;ko00052//Galactose metabolism;ko01200//Carbon metabolism	Carbohydrate metabolism;Global and overview maps	Metabolism	6.57	5.1	6.66	54.79	28.4	60.04
GOBAR_AA36277	ko00500//Starch and sucrose metabolism	Carbohydrate metabolism	Metabolism	5.57	4.75	4.08	1.92	1.95	1.09
GOBAR_AA28360	ko00500//Starch and sucrose metabolism	Carbohydrate metabolism	Metabolism	0.6	16.05	2.12	9371.77	1361.27	6293.47
GOBAR_AA12958	ko00052//Galactose metabolism;ko01100//Metabolic pathways;ko00500//Starch and sucrose metabolism	Global and overview maps;Carbohydrate metabolism	Metabolism	4.12	1.47	2.02	23.58	7.69	19.99
GOBAR_AA09793	ko00500//Starch and sucrose metabolism	Carbohydrate metabolism	Metabolism	0.95	1.19	0.68	0	0.05	0.05
GOBAR_AA29872	ko01100//Metabolic pathways;ko00500//Starch and sucrose metabolism	Carbohydrate metabolism;Global and overview maps	Metabolism	0.93	0.61	0.24	1.76	2.23	2.78
GOBAR_AA35700	ko00500//Starch and sucrose metabolism	Carbohydrate metabolism	Metabolism	1.71	2.8	0.2	40.11	15.07	28.65
GOBAR_AA38817	ko00500//Starch and sucrose metabolism	Carbohydrate metabolism	Metabolism	0.1	1.13	0	309.68	89.06	402.44
