# Supplementary material for: Integrated Methylome and Transcriptome Analysis Widen the Knowledge of Cytoplasmic Male Sterility in Cotton (Gossypium barbadense L.)
Source: Front Plant Sci. 2022 Apr 27;13:770098. doi: 10.3389/fpls.2022.770098 (PMC9093596; doi:10.3389/fpls.2022.770098)
Supplement: Supplementary file 11 [file Table_11.XLS]

## Sheet: 847个基因KEGG富集表格
Supplementary Table S11 Hyper-DEGs significantly enriched in the “starch and sucrose metabolic” pathway
Pathway ID	Pathway Name	Level 1	Level 2	Term Candidate Gene Num	Total Candidate Gene Num	Term Gene Num	Total Gene Num	Rich Ratio	P value	Q value		Pathway Name	Term Candidate Gene Num
ko00906	Carotenoid biosynthesis	Metabolism	Metabolism of terpenoids and polyketides	11	402	136	17955	0.0808824	0.000246325	0.0275884		Carotenoid biosynthesis	11
ko04626	Plant-pathogen interaction	Organismal Systems	Environmental adaptation	43	402	1179	17955	0.0364716	0.00110095	0.0616531		Plant-pathogen interaction	43
ko00500	Starch and sucrose metabolism	Metabolism	Carbohydrate metabolism	26	402	628	17955	0.0414013	0.00203657	0.0731713		Starch and sucrose metabolism	26
ko00630	Glyoxylate and dicarboxylate metabolism	Metabolism	Carbohydrate metabolism	12	402	208	17955	0.0576923	0.00261326	0.0731713		Glyoxylate and dicarboxylate metabolism	12
ko00620	Pyruvate metabolism	Metabolism	Carbohydrate metabolism	13	402	249	17955	0.0522088	0.00417277	0.0934701		Pyruvate metabolism	13
ko01212	Fatty acid metabolism	Metabolism	Global and overview maps	10	402	179	17955	0.0558659	0.00719099	0.134232		Fatty acid metabolism	10
ko00052	Galactose metabolism	Metabolism	Carbohydrate metabolism	14	402	303	17955	0.0462046	0.00864183	0.138269		Galactose metabolism	14
ko00020	Citrate cycle (TCA cycle)	Metabolism	Carbohydrate metabolism	8	402	146	17955	0.0547945	0.0171325	0.233276		Citrate cycle (TCA cycle)	8
ko04120	Ubiquitin mediated proteolysis	Genetic Information Processing	Folding, sorting and degradation	17	402	439	17955	0.0387244	0.0207558	0.233276		Ubiquitin mediated proteolysis	17
ko04136	Autophagy - other	Cellular Processes	Transport and catabolism	6	402	96	17955	0.0625	0.0208282	0.233276		Autophagy - other	6
ko00010	Glycolysis / Gluconeogenesis	Metabolism	Carbohydrate metabolism	14	402	377	17955	0.0371353	0.0453375	0.317363		Glycolysis / Gluconeogenesis	14
ko00061	Fatty acid biosynthesis	Metabolism	Lipid metabolism	6	402	111	17955	0.0540541	0.0386722	0.317363		Fatty acid biosynthesis	6
ko00565	Ether lipid metabolism	Metabolism	Lipid metabolism	6	402	108	17955	0.0555556	0.0345185	0.317363		Ether lipid metabolism	6
ko00640	Propanoate metabolism	Metabolism	Carbohydrate metabolism	5	402	81	17955	0.0617284	0.0352252	0.317363		Propanoate metabolism	5
ko00670	One carbon pool by folate	Metabolism	Metabolism of cofactors and vitamins	4	402	59	17955	0.0677966	0.0429867	0.317363		One carbon pool by folate	4
ko00860	Porphyrin and chlorophyll metabolism	Metabolism	Metabolism of cofactors and vitamins	6	402	112	17955	0.0535714	0.0401244	0.317363		Porphyrin and chlorophyll metabolism	6
ko00051	Fructose and mannose metabolism	Metabolism	Carbohydrate metabolism	7	402	157	17955	0.044586	0.0634256	0.417863		Fructose and mannose metabolism	7
ko01040	Biosynthesis of unsaturated fatty acids	Metabolism	Lipid metabolism	4	402	70	17955	0.0571429	0.0718076	0.446803		Biosynthesis of unsaturated fatty acids	4
ko00310	Lysine degradation	Metabolism	Amino acid metabolism	5	402	107	17955	0.046729	0.0924393	0.531142		Lysine degradation	5
ko00564	Glycerophospholipid metabolism	Metabolism	Lipid metabolism	9	402	243	17955	0.037037	0.0968311	0.531142		Glycerophospholipid metabolism	9
ko02010	ABC transporters	Environmental Information Processing	Membrane transport	10	402	280	17955	0.0357143	0.099589	0.531142		ABC transporters	10
ko00520	Amino sugar and nucleotide sugar metabolism	Metabolism	Carbohydrate metabolism	14	402	431	17955	0.0324826	0.106236	0.540836		Amino sugar and nucleotide sugar metabolism	14
ko00514	Other types of O-glycan biosynthesis	Metabolism	Glycan biosynthesis and metabolism	3	402	57	17955	0.0526316	0.135284	0.622819		Other types of O-glycan biosynthesis	3
ko00740	Riboflavin metabolism	Metabolism	Metabolism of cofactors and vitamins	3	402	56	17955	0.0535714	0.130196	0.622819		Riboflavin metabolism	3
ko00760	Nicotinate and nicotinamide metabolism	Metabolism	Metabolism of cofactors and vitamins	4	402	89	17955	0.0449438	0.139022	0.622819		Nicotinate and nicotinamide metabolism	4
ko00280	Valine, leucine and isoleucine degradation	Metabolism	Amino acid metabolism	5	402	125	17955	0.04	0.149315	0.643201		Valine, leucine and isoleucine degradation	5
ko00240	Pyrimidine metabolism	Metabolism	Nucleotide metabolism	6	402	169	17955	0.035503	0.17915	0.64321		Pyrimidine metabolism	6
ko00410	beta-Alanine metabolism	Metabolism	Metabolism of other amino acids	4	402	100	17955	0.04	0.186179	0.64321		beta-Alanine metabolism	4
ko00511	Other glycan degradation	Metabolism	Glycan biosynthesis and metabolism	7	402	206	17955	0.0339806	0.180398	0.64321		Other glycan degradation	7
ko00531	Glycosaminoglycan degradation	Metabolism	Glycan biosynthesis and metabolism	6	402	169	17955	0.035503	0.17915	0.64321		Glycosaminoglycan degradation	6
ko00604	Glycosphingolipid biosynthesis - ganglio series	Metabolism	Glycan biosynthesis and metabolism	4	402	102	17955	0.0392157	0.19526	0.64321		Glycosphingolipid biosynthesis - ganglio series	4
ko00770	Pantothenate and CoA biosynthesis	Metabolism	Metabolism of cofactors and vitamins	4	402	101	17955	0.039604	0.190702	0.64321		Pantothenate and CoA biosynthesis	4
ko00785	Lipoic acid metabolism	Metabolism	Metabolism of cofactors and vitamins	1	402	9	17955	0.111111	0.184407	0.64321		Lipoic acid metabolism	1
ko04146	Peroxisome	Cellular Processes	Transport and catabolism	10	402	316	17955	0.0316456	0.173121	0.64321		Peroxisome	10
ko00460	Cyanoamino acid metabolism	Metabolism	Metabolism of other amino acids	9	402	289	17955	0.0311419	0.201377	0.644408		Cyanoamino acid metabolism	9
ko00270	Cysteine and methionine metabolism	Metabolism	Amino acid metabolism	10	402	336	17955	0.0297619	0.222624	0.692608		Cysteine and methionine metabolism	10
ko00072	Synthesis and degradation of ketone bodies	Metabolism	Lipid metabolism	1	402	13	17955	0.0769231	0.255072	0.734045		Synthesis and degradation of ketone bodies	1
ko00400	Phenylalanine, tyrosine and tryptophan biosynthesis	Metabolism	Amino acid metabolism	5	402	152	17955	0.0328947	0.25464	0.734045		Phenylalanine, tyrosine and tryptophan biosynthesis	5
ko00562	Inositol phosphate metabolism	Metabolism	Carbohydrate metabolism	7	402	232	17955	0.0301724	0.264525	0.734045		Inositol phosphate metabolism	7
ko00600	Sphingolipid metabolism	Metabolism	Lipid metabolism	6	402	194	17955	0.0309278	0.268713	0.734045		Sphingolipid metabolism	6
ko00908	Zeatin biosynthesis	Metabolism	Metabolism of terpenoids and polyketides	2	402	44	17955	0.0454545	0.258675	0.734045		Zeatin biosynthesis	2
ko00710	Carbon fixation in photosynthetic organisms	Metabolism	Energy metabolism	9	402	317	17955	0.0283912	0.281225	0.749933		Carbon fixation in photosynthetic organisms	9
ko00130	Ubiquinone and other terpenoid-quinone biosynthesis	Metabolism	Metabolism of cofactors and vitamins	5	402	164	17955	0.0304878	0.306308	0.797825		Ubiquinone and other terpenoid-quinone biosynthesis	5
ko00402	Benzoxazinoid biosynthesis	Metabolism	Biosynthesis of other secondary metabolites	1	402	17	17955	0.0588235	0.319629	0.813602		Benzoxazinoid biosynthesis	1
ko00071	Fatty acid degradation	Metabolism	Lipid metabolism	5	402	178	17955	0.0280899	0.368211	0.879728		Fatty acid degradation	5
ko00900	Terpenoid backbone biosynthesis	Metabolism	Metabolism of terpenoids and polyketides	4	402	137	17955	0.0291971	0.368051	0.879728		Terpenoid backbone biosynthesis	4
ko03013	RNA transport	Genetic Information Processing	Translation	20	402	819	17955	0.02442	0.377026	0.879728		RNA transport	20
ko04075	Plant hormone signal transduction	Environmental Information Processing	Signal transduction	29	402	1208	17955	0.0240066	0.37525	0.879728		Plant hormone signal transduction	29
ko00053	Ascorbate and aldarate metabolism	Metabolism	Carbohydrate metabolism	5	402	186	17955	0.0268817	0.403749	0.90346		Ascorbate and aldarate metabolism	5
ko00062	Fatty acid elongation	Metabolism	Lipid metabolism	3	402	105	17955	0.0285714	0.418704	0.90346		Fatty acid elongation	3
ko00360	Phenylalanine metabolism	Metabolism	Amino acid metabolism	5	402	188	17955	0.0265957	0.412606	0.90346		Phenylalanine metabolism	5
ko00430	Taurine and hypotaurine metabolism	Metabolism	Metabolism of other amino acids	1	402	24	17955	0.0416667	0.419463	0.90346		Taurine and hypotaurine metabolism	1
ko00592	alpha-Linolenic acid metabolism	Metabolism	Lipid metabolism	4	402	149	17955	0.0268456	0.428727	0.905988		alpha-Linolenic acid metabolism	4
ko03050	Proteasome	Genetic Information Processing	Folding, sorting and degradation	9	402	367	17955	0.0245232	0.438314	0.909095		Proteasome	9
ko00902	Monoterpenoid biosynthesis	Metabolism	Metabolism of terpenoids and polyketides	1	402	29	17955	0.0344828	0.481693	0.980902		Monoterpenoid biosynthesis	1
ko00966	Glucosinolate biosynthesis	Metabolism	Biosynthesis of other secondary metabolites	1	402	31	17955	0.0322581	0.504679	0.991651		Glucosinolate biosynthesis	1
ko04016	MAPK signaling pathway - plant	Environmental Information Processing	Signal transduction	22	402	967	17955	0.0227508	0.500672	0.991651		MAPK signaling pathway - plant	22
ko00260	Glycine, serine and threonine metabolism	Metabolism	Amino acid metabolism	4	402	219	17955	0.0182648	0.725966	0.99477		Glycine, serine and threonine metabolism	4
ko00290	Valine, leucine and isoleucine biosynthesis	Metabolism	Amino acid metabolism	1	402	60	17955	0.0166667	0.743567	0.99477		Valine, leucine and isoleucine biosynthesis	1
ko00330	Arginine and proline metabolism	Metabolism	Amino acid metabolism	3	402	145	17955	0.0206897	0.633629	0.99477		Arginine and proline metabolism	3
ko00380	Tryptophan metabolism	Metabolism	Amino acid metabolism	3	402	153	17955	0.0196078	0.669403	0.99477		Tryptophan metabolism	3
ko00450	Selenocompound metabolism	Metabolism	Metabolism of other amino acids	2	402	90	17955	0.0222222	0.601814	0.99477		Selenocompound metabolism	2
ko00561	Glycerolipid metabolism	Metabolism	Lipid metabolism	6	402	281	17955	0.0213523	0.603688	0.99477		Glycerolipid metabolism	6
ko00590	Arachidonic acid metabolism	Metabolism	Lipid metabolism	2	402	94	17955	0.0212766	0.625509	0.99477		Arachidonic acid metabolism	2
ko00650	Butanoate metabolism	Metabolism	Carbohydrate metabolism	1	402	53	17955	0.0188679	0.699372	0.99477		Butanoate metabolism	1
ko00730	Thiamine metabolism	Metabolism	Metabolism of cofactors and vitamins	1	402	52	17955	0.0192308	0.692466	0.99477		Thiamine metabolism	1
ko00780	Biotin metabolism	Metabolism	Metabolism of cofactors and vitamins	1	402	35	17955	0.0285714	0.547647	0.99477		Biotin metabolism	1
ko00790	Folate biosynthesis	Metabolism	Metabolism of cofactors and vitamins	1	402	62	17955	0.016129	0.754959	0.99477		Folate biosynthesis	1
ko00944	Flavone and flavonol biosynthesis	Metabolism	Biosynthesis of other secondary metabolites	1	402	47	17955	0.0212766	0.655492	0.99477		Flavone and flavonol biosynthesis	1
ko00950	Isoquinoline alkaloid biosynthesis	Metabolism	Biosynthesis of other secondary metabolites	2	402	120	17955	0.0166667	0.753432	0.99477		Isoquinoline alkaloid biosynthesis	2
ko00970	Aminoacyl-tRNA biosynthesis	Genetic Information Processing	Translation	4	402	220	17955	0.0181818	0.729239	0.99477		Aminoacyl-tRNA biosynthesis	4
ko01230	Biosynthesis of amino acids	Metabolism	Global and overview maps	20	402	991	17955	0.0201816	0.716707	0.99477		Biosynthesis of amino acids	20
ko03008	Ribosome biogenesis in eukaryotes	Genetic Information Processing	Translation	6	402	310	17955	0.0193548	0.696696	0.99477		Ribosome biogenesis in eukaryotes	6
ko03015	mRNA surveillance pathway	Genetic Information Processing	Translation	14	402	637	17955	0.021978	0.566886	0.99477		mRNA surveillance pathway	14
ko03018	RNA degradation	Genetic Information Processing	Folding, sorting and degradation	13	402	576	17955	0.0225694	0.528169	0.99477		RNA degradation	13
ko03022	Basal transcription factors	Genetic Information Processing	Transcription	2	402	106	17955	0.0188679	0.690019	0.99477		Basal transcription factors	2
ko03040	Spliceosome	Genetic Information Processing	Transcription	14	402	723	17955	0.0193638	0.748459	0.99477		Spliceosome	14
ko03410	Base excision repair	Genetic Information Processing	Replication and repair	3	402	122	17955	0.0245902	0.516666	0.99477		Base excision repair	3
ko03420	Nucleotide excision repair	Genetic Information Processing	Replication and repair	4	402	190	17955	0.0210526	0.61831	0.99477		Nucleotide excision repair	4
ko03430	Mismatch repair	Genetic Information Processing	Replication and repair	2	402	120	17955	0.0166667	0.753432	0.99477		Mismatch repair	2
ko04070	Phosphatidylinositol signaling system	Environmental Information Processing	Signal transduction	5	402	240	17955	0.0208333	0.626412	0.99477		Phosphatidylinositol signaling system	5
ko04130	SNARE interactions in vesicular transport	Genetic Information Processing	Folding, sorting and degradation	2	402	95	17955	0.0210526	0.63126	0.99477		SNARE interactions in vesicular transport	2
ko04141	Protein processing in endoplasmic reticulum	Genetic Information Processing	Folding, sorting and degradation	16	402	802	17955	0.0199501	0.71791	0.99477		Protein processing in endoplasmic reticulum	16
ko04145	Phagosome	Cellular Processes	Transport and catabolism	6	402	301	17955	0.0199336	0.669462	0.99477		Phagosome	6
ko04712	Circadian rhythm - plant	Organismal Systems	Environmental adaptation	7	402	312	17955	0.0224359	0.551065	0.99477		Circadian rhythm - plant	7
ko00960	Tropane, piperidine and pyridine alkaloid biosynthesis	Metabolism	Biosynthesis of other secondary metabolites	2	402	123	17955	0.0162602	0.765474	0.996897		Tropane, piperidine and pyridine alkaloid biosynthesis	2
ko00100	Steroid biosynthesis	Metabolism	Lipid metabolism	1	402	66	17955	0.0151515	0.776251	0.999312		Steroid biosynthesis	1
ko00030	Pentose phosphate pathway	Metabolism	Carbohydrate metabolism	7	402	1318	17955	0.00531108	1	1		Pentose phosphate pathway	7
ko00040	Pentose and glucuronate interconversions	Metabolism	Carbohydrate metabolism	8	402	855	17955	0.00935673	0.998972	1		Pentose and glucuronate interconversions	8
ko00190	Oxidative phosphorylation	Metabolism	Energy metabolism	6	402	431	17955	0.0139211	0.923276	1		Oxidative phosphorylation	6
ko00220	Arginine biosynthesis	Metabolism	Amino acid metabolism	2	402	284	17955	0.00704225	0.988357	1		Arginine biosynthesis	2
ko00230	Purine metabolism	Metabolism	Nucleotide metabolism	3	402	337	17955	0.00890208	0.982116	1		Purine metabolism	3
ko00250	Alanine, aspartate and glutamate metabolism	Metabolism	Amino acid metabolism	1	402	166	17955	0.0060241	0.977096	1		Alanine, aspartate and glutamate metabolism	1
ko00350	Tyrosine metabolism	Metabolism	Amino acid metabolism	2	402	159	17955	0.0125786	0.874362	1		Tyrosine metabolism	2
ko00480	Glutathione metabolism	Metabolism	Metabolism of other amino acids	10	402	1336	17955	0.00748503	0.999996	1		Glutathione metabolism	10
ko00510	N-Glycan biosynthesis	Metabolism	Glycan biosynthesis and metabolism	1	402	136	17955	0.00735294	0.954558	1		N-Glycan biosynthesis	1
ko00563	Glycosylphosphatidylinositol (GPI)-anchor biosynthesis	Metabolism	Glycan biosynthesis and metabolism	1	402	93	17955	0.0107527	0.878925	1		Glycosylphosphatidylinositol (GPI)-anchor biosynthesis	1
ko00904	Diterpenoid biosynthesis	Metabolism	Metabolism of terpenoids and polyketides	1	402	303	17955	0.00330033	0.999012	1		Diterpenoid biosynthesis	1
ko00909	Sesquiterpenoid and triterpenoid biosynthesis	Metabolism	Metabolism of terpenoids and polyketides	1	402	76	17955	0.0131579	0.82175	1		Sesquiterpenoid and triterpenoid biosynthesis	1
ko00910	Nitrogen metabolism	Metabolism	Energy metabolism	1	402	100	17955	0.01	0.896761	1		Nitrogen metabolism	1
ko00940	Phenylpropanoid biosynthesis	Metabolism	Biosynthesis of other secondary metabolites	8	402	644	17955	0.0124224	0.977904	1		Phenylpropanoid biosynthesis	8
ko00941	Flavonoid biosynthesis	Metabolism	Biosynthesis of other secondary metabolites	1	402	197	17955	0.00507614	0.98873	1		Flavonoid biosynthesis	1
ko00945	Stilbenoid, diarylheptanoid and gingerol biosynthesis	Metabolism	Biosynthesis of other secondary metabolites	1	402	77	17955	0.012987	0.825758	1		Stilbenoid, diarylheptanoid and gingerol biosynthesis	1
ko01200	Carbon metabolism	Metabolism	Global and overview maps	32	402	1948	17955	0.0164271	0.978948	1		Carbon metabolism	32
ko01210	2-Oxocarboxylic acid metabolism	Metabolism	Global and overview maps	6	402	382	17955	0.0157068	0.860055	1		2-Oxocarboxylic acid metabolism	6
ko03010	Ribosome	Genetic Information Processing	Translation	14	402	911	17955	0.0153677	0.950198	1		Ribosome	14
ko03020	RNA polymerase	Genetic Information Processing	Transcription	3	402	275	17955	0.0109091	0.947805	1		RNA polymerase	3
ko03060	Protein export	Genetic Information Processing	Folding, sorting and degradation	2	402	144	17955	0.0138889	0.836263	1		Protein export	2
ko03440	Homologous recombination	Genetic Information Processing	Replication and repair	1	402	179	17955	0.00558659	0.982985	1		Homologous recombination	1
ko04144	Endocytosis	Cellular Processes	Transport and catabolism	11	402	774	17955	0.0142119	0.962681	1		Endocytosis	11
